# Supplementary material for: Metabolic and Transcriptomic Analyses Reveal Different Metabolite Biosynthesis Profiles between Purple and Green Pak Choi
Source: Int J Mol Sci. 2023 Sep 7;24(18):13781. doi: 10.3390/ijms241813781 (PMC10530969; doi:10.3390/ijms241813781)
Supplement: Supplementary file 1 [file ijms-24-13781-s001.zip]

Archive with 1 entries (1 files):
- ijms-2524760-supplementary.xlsx
