# Supplementary material for: Metabolic and Transcriptomic Analyses Reveal Different Metabolite Biosynthesis Profiles between Purple and Green Pak Choi
Source: Int J Mol Sci. 2023 Sep 7;24(18):13781. doi: 10.3390/ijms241813781 (PMC10530969; doi:10.3390/ijms241813781)
Supplement: Supplementary file 1 [file ijms-24-13781-s001.zip › ijms-2524760-supplementary.xlsx]

## Sheet: S1
Table S1. The non-normalized peak areas data of each metabolite in samples
Compound_ID	Name	Formula	Molecular Weight	RT [min]	Class	CAS	Kegg_ID	purple_1	purple_2	purple_3	green_1	green_2	green_3	QC1	QC2	QC3
Com_1_neg	D-(+)-Cellobiose	C12H22O11	342.3	0.91	Carbohydrates And Its Derivatives	528-50-7	_	673200	538900	882600	821000	972100	777700	967100	794900	679100
Com_2_neg	Naringenin chalcone	C15H12O5	272.253	8.518	Chalcones and dihydrochalcones	73692-50-9	C06561	65670	133700	32130	55210	130300	235400	94120	97520	119900
Com_3_neg	Eriodictyol	C15H12O6	288.252	7.999	Flavanones	552-58-9	C05631	17660	44460	4600	11840	14300	9983	17030	24870	26480
Com_4_neg	Choline bitartrate	C9H19NO7	253.25	0.97	Amines	87-67-2	_	26990	20990	19840	47630	90880	53800	39570	67350	62620
Com_5_neg	L-Histidine	C6H9N3O2	155.15	0.76	Amino Acid And Derivatives	71-00-1	C00135	1562000	1433000	726200	350900	918700	250400	777800	836500	863300
Com_6_neg	O-Acetylserine	C5H9NO4	147.13	1.056	Amino Acid And Derivatives	5147-00-2	_	33960	42730	64430	120700	30290	24840	50690	58410	34190
Com_7_neg	3-Methyladipic acid	C7H12O4	160.17	5.747	Fatty Acyls	3058-01-03	_	99110	129100	131200	158900	217800	186800	132000	127900	156300
Com_8_neg	L-Gulono-1,4-lactone	C6H10O6	178.14	0.948	Sugar Acids And Its Derivatives	1128-23-0	C01040	40730	50000	52870	116600	108200	102000	56350	60000	48980
Com_9_neg	3-Hydroxypicolinic acid	C6H5NO3	139.11	2.068	Organic Acid And Its Derivatives	874-24-8	C18620	68940	153600	120900	67030	93360	80430	93780	88930	106200
Com_10_neg	L-Argininosuccinate	C10H18N4O6	290.273	5.41	Amino Acid And Derivatives	2387-71-5	C03406	13250	16560	13430	8380	8347	18150	9745	10690	10630
Com_11_neg	Coniferyl Alcohol	C10H12O3	180.2	7.05	Phenols And Its Derivatives	458-35-5	C00590	2931000	3564000	3320000	3927000	3916000	2880000	3162000	3150000	3872000
Com_12_neg	1,6-Anhydro-beta-D-Glucopyranose	C6H10O5	162.141	2.3	Carbohydrates And Its Derivatives	498-07-7	_	151600	178200	139000	105700	133000	100900	119700	123500	153600
Com_13_neg	Fraxin	C16H18O10	370.313	5.68	Phenylpropanoids	524-30-1	C09266	23530	44720	22870	77440	142800	67870	65680	71330	77950
Com_14_neg	Isoschaftoside	C26H28O14	564.499	6.03	Flavones and Flavonols	52012-29-0	_	13530	14282	13786	18910	20700	24050	10090	12410	17440
Com_15_neg	Trehalose 6-phosphate	C12H23O14P	422.276	0.96	Carbohydrates And Its Derivatives	4484-88-2	C00689	569500	686400	650800	1680000	2344000	2523000	1094000	1050000	1849000
Com_16_neg	9(S)-HOTrE	C18H30O3	294.429	12.07	Fatty Acyls	89886-42-0	C16326	8188	18430	5815	16260	29580	21500	13110	12010	18270
Com_17_neg	6-Sialyllactose	C23H39NO19	633.551	0.73	Carbohydrates And Its Derivatives	35890-39-2	_	18730	15600	28920	23560	19790	22940	19410	21370	26020
Com_18_neg	Sinapyl Alcohol	C11H14O4	210.226	5.92	Phenols And Its Derivatives	537-33-7	C02325	19680	38585	10490	91960	908000	53290	147000	148700	175500
Com_19_neg	alpha-Benzylsuccinic acid	C11H12O4	208.211	0.71	Organic Acid And Its Derivatives	884-33-3	_	883800	793800	679200	675300	808000	697000	718400	700900	852000
Com_20_neg	UDP-D-xylose	C14H22N2O16P2	536.044	0.9	Nucleotide And Its Derivates	3616-06-06	C00190	4405000	6712000	5935000	7281000	5026000	4859000	4717000	4924000	5931000
Com_21_neg	4-O-p-Coumaroylquinic acid	C16H18O8	338.1	5.93	Phenolic acids	32451-86-8	_	846600	1316000	545100	836100	1198000	898600	899200	936400	918900
Com_22_neg	(9Z,11E)-Octadecadienoic acid	C18H32O2	280.24	4.33	Fatty Acyls	2540-56-9	C04056	4307	4123	3033	5950	13480	6548	5118	4169	5411
Com_23_neg	1-O-Gentisoyl-D-glucoside	C13H16O9	316.079	4.56	Phenolic acids	23445-11-6	_	4802000	16420000	4391000	20370000	32550000	13340000	14270000	15070000	16140000
Com_24_neg	Crepenynic acid	C18H30O2	278.225	11.96	Fatty Acyls	2277-31-8	C07289	156700	146400	150100	162300	153200	144400	155100	156000	132100
Com_25_neg	Lirioresinol A	C22H26O8	418.162	6.96	Lignans	21453-71-4	_	179800	117000	98240	1659000	4649000	1136000	832300	944600	1394000
Com_26_neg	9,10,13-Trihydroxyoctadec-11-enoic acid	C18H34O5	330.241	9.12	Fatty Acyls	29907-57-1	C14835	49550	102000	53320	92680	244300	176600	110500	109800	114400
Com_27_neg	D-Arabinono-1,4-lactone	C5H8O5	148.037	1.48	Carbohydrates And Its Derivatives	2782-09-04	C00652	1672000	1733000	1099000	2212000	2596000	2538000	2420000	2494000	1948000
Com_28_neg	dATP	C10H16N5O12P3	491.001	0.73	Nucleotide And Its Derivates	1927-31-7	C00131	71610	84010	76670	69200	82240	57150	72470	70510	76330
Com_29_neg	2-deoxyglucose-6-phosphate	C6H13O8P	244.136	0.98	Nucleotide And Its Derivates	3573-50-0	_	225000	380200	537500	233800	235300	203700	218300	242200	292600
Com_30_neg	3-(2-Naphthyl)-D-Alanine	C13H13NO2	215.248	6.22	Amino Acid And Derivatives	76985-09-6	_	32860	30020	23920	38550	53660	43230	50260	42270	46930
Com_31_neg	Luteolin-7-O-beta-D-glucuronide	C21H18O12	462.366	6.53	Flavonoids	29741-10-4	_	8724	10866	8061	6324	10820	20740	10330	6853	9240
Com_32_neg	N-Acetylglucosamine 1-phosphate	C8H16NO9P	301.1	0.91	Carbohydrates And Its Derivatives	6866-69-9	_	950400	990500	852100	1244000	951100	722300	1001000	860600	829000
Com_33_neg	5-Phosphoribosyl 1-pyrophosphate	C5H13O14P3	196.25	1.01	Pentose phosphates	97-55-2	C00119	16740	19120	22990	16970	14120	11410	18290	25130	30650
Com_34_neg	ADP-ribose	C15H23N5O14P2	591.315	1.05	Nucleotide And Its Derivates	20762-30-5	C00301	109600	219200	125900	66450	117800	97120	109500	105000	142600
Com_35_neg	Polyphyllin V	C39H62O12	722.914	11.85	Saponin	19057-67-1	_	9585	19120	12390	63670	38090	19120	21930	13860	30440
Com_36_neg	3-Phenyllactic acid	C9H10O3	166.174	6.81	Phenylpropanoids and polyketides	828-01-3	_	13480	13920	7453	6796	21090	18850	9337	15120	7303
Com_37_neg	Ciso-Cistanoside C	C30H38O15	638.622	6.26	Fatty Acyls	83130	_	32730	164400	24719	36024	23772	28630	40140	55290
Com_38_neg	1,5-Dicaffeoylquinic acid	C25H24O12	516.458	6.89	Alcohols and polyols	30964-13-7	_	75490	109000	46180	547000	807000	1218000	468000	483000	702600
Com_39_neg	Hydroxycitric acid	C6H8O8	208.124	0.9	Organic Acid And Its Derivatives	6205-14-7	_	76710	101900	86050	59830	67760	42620	66380	68000	58770
Com_40_neg	Phenprobamate	C10H13NO2	179.216	4.09	Amino Acid And Derivatives	673-31-4	_	32990	56800	34040	48830	60260	47850	44950	48030	58420
Com_41_neg	p-Coumaric acid 4-O-hexoside	C15H18O8	326.303	5.54	Cinnamic acids and derivatives	245300	_	264100	479000	1120000	1607000	1070000	707300	715500	899900
Com_42_neg	Ophiopogonanone C	C19H16O7	356.332	5.38	Flavonoids	477336-75-7	_	448300	447300	153100	861500	1617000	1157000	678400	621800	702700
Com_43_neg	Isorhamnetin O-acetyl-hexoside	C24H24O13	520.1	7.23	Flavonoids	339200	_	293200	111300	30890	77730	34940	141800	143500	177600
Com_44_neg	Palmitaldehyde	C16H32O	240.425	10.22	Fatty Acyls	629-80-1	C00517	119700	113500	105000	125100	146300	125700	479200	502700	762400
Com_45_neg	Chrysoeriol C-pentosyl-O-hexosyl-O-hexoside	C33H40O20	756.1	5.97	Flavonoids	30320	_	26890	19260	68160	36630	55390	33420	32210	39930
Com_46_neg	Acetyl-eriodictyol O-hexoside	C23H24O12	492.1	6.31	Flavonoids	45190	_	31130	54020	22270	38400	25330	27500	35030	40120
Com_47_neg	Cyanidin O-acetylhexoside	C23H22O12	490.1	7.12	Anthocyanins	924100	_	321300	480000	5073	232297	195072	295200	378000	272000
Com_48_neg	Cyanidin O-syringic acid	C24H18O10	466.1	5.28	Anthocyanins	451600	_	401200	294400	36060	48210	31970	182000	220700	209100
Com_49_neg	Gibberellin A1	C19H24O6	348.39	6.819	Phytohormones	545-97-1	C00859	3915	11750	6921	6315	8616	9691	4290	7087	7679
Com_50_neg	Allantoin	C4H6N4O3	158.115	0.94	Organoheterocyclic compounds	97-59-6	C01551	250500	175800	105100	33560	37650	37390	136800	125100	94780
Com_51_neg	Aminophylline	C16H24N10O4	420.43	5.013	Purines and purine derivatives	317-34-0	_	13375	6438	6452	27260	41860	29880	10330	18190	26150
Com_52_neg	2,3-Dimethylsuccinic acid	C6H8O4	144.042	4.53	Amino acids and derivatives	13545-04-5	_	6200	5999	3310	10620	4118	6234	5527	4421	8050
Com_53_neg	Sucralose	C12H19Cl3O8	397.634	1.1	Carbohydrates And Its Derivatives	56038-13-2	C12285	3710	5260	5044	6805	7321	4780	7008	4762	6824
Com_54_neg	Sinapic acid-O-glucoside	C17H22O10	386.356	5.9	Phenols And Its Derivatives	6114000	_	7907000	7853000	18780000	22070000	21030000	19620000	18880000	15890000
Com_55_neg	Polyphyllin Vii	C51H84O22	1049.2	1	Saponin	68124-04-9	_	9701	10950	3416	14020	57660	27870	33510	22990	15930
Com_56_neg	Trans,Trans-Muconic Acid	C6H6O4	142.109	0.99	Fatty Acyls	3588-17-8	_	15920	29720	24940	14510	26150	24750	20550	30350	23920
Com_57_neg	Theobromine-d6	C7H2D6N4O2	186.201	0.94	Purines and purine derivatives	117490-40-1	_	13616	11940	14880	12830	9943	7026	15160	14160	8644
Com_58_neg	Taxifolin O-glucoside	C21H22O12	466.392	5.31	Flavanones	484600	_	388900	310600	47900	54200	47520	227300	251000	268800
Com_59_neg	Sulfosalicylic acid	C7H6O6S	218.184	1.66	Benzene and substituted derivatives	1997-05-02	C16199	12430	45260	40300	19000	25860	32780	27890	40350	31190
Com_60_neg	Ajugol	C15H24O9	348.346	0.93	Terpenoids	52949-83-4	_	16540	18490	25060	19530	17320	19440	15410	19340	13530
Com_61_neg	Lawsone	C10H6O3	174.15	7.96	Benzene and substituted derivatives	83-72-7	C10368	16170	12960	12610	3959	10200	28410	17710	8254	11580
Com_62_neg	Methyl 4-hydroxycinnamate	C10H10O3	178.18	8.76	Phenylpropanoids	19367-38-5	_	100100	104100	136900	374400	501700	249800	233500	229200	304600
Com_63_neg	Methyl protocatechuate	C8H8O4	168.15	6.97	Benzoic acids and derivatives	2150-43-8	_	259800	196400	131100	9941	20460	9524	165200	169600	277500
Com_64_neg	Ureidoisobutyric acid	C5H10N2O3	146.069	0.86	Organic Acid And Its Derivatives	2905-86-4	_	7251	38470	28240	11230	12400	3799	11710	10950	11740
Com_65_neg	Butein	C15H12O5	272.069	0.95	Chalcones and dihydrochalcones	487-52-5	C08578	7119	9061	11680	36220	20370	24570	12740	5905	7270
Com_66_neg	N-Acetyl-Dl-serine	C5H9NO4	147.129	1.03	Amino Acid And Derivatives	97-14-3	_	104200	163000	102200	80810	186500	100000	127600	108000	117900
Com_67_neg	Isorhamnetin-3-O-neohespeidoside	C28H32O16	624.552	6.79	Flavonoids	55033-90-4	_	147100	167200	232200	144912	165736	158395	104500	139900	176300
Com_68_neg	LysoPE 16:0 (2n isomer)	C21H44NO7P	453.3	12.5	Phospholipid	503800	_	430200	640900	201700	302700	466900	328100	334600	381600
Com_69_neg	Forsythoside I	C29H36O15	624.595	6.48	Phenylpropanoids	1177581-50-8	_	121300	141700	55460	6609	32982	16530	35780	65890	65870
Com_70_neg	Isoacteoside	C29H36O15	624.595	6.44	Cinnamic acids and derivatives	61303-13-7	_	114500	89030	38530	6237	5768	7861	27250	44450	46830
Com_71_neg	Purpureaside C	C35H46O20	786.737	5.91	Phenylpropanoids	108648-07-3	C10488	3082000	3072000	2213000	5265000	4516000	6876000	4232000	3329000	3804000
Com_72_neg	Mannitol	C6H14O6	182.173	0.88	Carbohydrates And Its Derivatives	69-65-8	C00392	9138	8180	7148	22180	35680	19550	11230	17690	15490
Com_73_neg	Neohesperidin	C28H34O15	610.56	7.2	Flavanones	13241-33-3	C09806	58610	305600	98190	35530	72610	71180	76600	96460	115900
Com_74_neg	Salicin	C13H18O7	286.28	4.989	Carbohydrates And Its Derivatives	138-52-3	C01451	1703	2610	4939	13110	41400	11260	7372	8786	13140
Com_75_neg	Shikimic Acid	C7H10O5	174.15	1.038	Alcohols and polyols	138-59-0	C00493	27640	48690	75300	66300	104400	69370	76070	103900	81040
Com_76_neg	Myricitrin	C21H20O12	464.38	6.547	Flavones and Flavonols	17912-87-7	C10108	7620000	12400000	4123000	1566000	2797000	2853000	4585000	5203000	5842000
Com_77_neg	Naringin	C27H32O14	580.53	6.979	Flavanones	10236-47-2	C09789	7627	39050	10270	2138	6419	9444	13530	17910	7502
Com_78_neg	Maltopentaose	C30H52O26	828.726	0.99	Carbohydrates And Its Derivatives	34620-76-3	_	3798	10514	8234	17230	52120	17740	11790	14710	14870
Com_79_neg	Loganic acid	C16H24O10	376.36	4.79	Terpenoids	22255-40-9	C01512	9708	11420	10130	49780	71280	35380	21280	23540	31840
Com_80_neg	Azaleatin	C16H12O7	316.265	7.3	Flavonoids and flavonols	529-51-1	C10022	32970	56140	21810	22740	29090	34650	33640	31470	33820
Com_81_neg	1-Caffeoylquinic acid	C16H18O9	354.095	5.46	Phenolic acids	1241-87-8	_	1166000	2380000	2025000	927000	1397000	1601000	1167000	1673000	1815000
Com_82_neg	ethylmalonate	C5H8O4	132.042	1.82	Fatty Acyls	601-75-2	_	7804	13810	4108	14060	24440	16400	16310	16500	8302
Com_83_neg	Narirutin	C27H32O14	580.535	6.837	Flavanones	14259-46-2	C09793	17120	57200	27140	5979	13730	8657	17410	33060	11990
Com_84_neg	Engeletin	C21H22O10	434.393	7.149	Flavonoids	572-31-6	_	4656	3303	3927	3687	14290	5874	5503	5661	2337
Com_85_neg	Maltotetraose	C24H42O21	666.578	0.996	Carbohydrates And Its Derivatives	34612-38-9	C02052	22350	24540	4253	259500	445600	206700	146700	127100	155800
Com_86_neg	Delphinidin chloride	C15H11ClO7	338.7	5.602	Anthocyanins	528-53-0	C05908	6105	6384	4790	8751	8717	7024	2657	7722	7256
Com_87_neg	Cyanidin chloride	C15H11ClO6	322.7	6.263	Anthocyanins	528-58-5	C05905	114000	129600	112600	8887	3470	26033	27150	47970	71130
Com_88_neg	Keracyanin chloride	C27H31ClO15	630.98	5.22	Anthocyanins	18719-76-1	C04491	1899000	2359000	3275000	129100	311600	424800	1517000	1229000	1732000
Com_89_neg	Olaquindox	C12H13N3O4	263.253	0.96	Organoheterocyclic compounds	23696-28-8	_	212500	135800	99700	246000	201700	199400	207800	190300	104000
Com_90_neg	Ginsenoside F3	C41H70O13	770.999	8.8	Terpenoids	62025-50-7	_	6548	6439	4922	3997	16056	1069	12890	16230	19080
Com_91_neg	Orcinol glucoside	C13H18O7	286.28	9.914	Phenols And Its Derivatives	21082-33-7	_	317200	315900	299000	264200	230200	216500	328800	308700	232800
Com_92_neg	Hydroxytyrosol	C8H10O3	154.16	4.731	Phenols And Its Derivatives	10597-60-1	_	3803	6932	1789	8663	16600	12460	4386	3772	6932
Com_93_neg	Butin	C15H12O5	272.069	8.61	Flavanones	492-14-8	C09614	54170	109800	19820	42480	88700	159000	65950	71450	87680
Com_94_neg	Ptaquiloside	C20H30O8	398.45	11.23	Terpenoids	87625-62-5	C19515	110600	91380	109400	433900	267800	263000	201100	203500	232600
Com_95_neg	Riboflavin-5'-monophosphate	C17H21N4O9P	456.344	0.91	Phenols And Its Derivatives	146-17-8	_	263100	243100	98990	513300	1211000	640300	342600	260000	385000
Com_97_neg	Sakuranetin	C16H14O5	286.279	1.01	Flavanones	2957-21-3	C09833	49780	50090	36520	84240	93890	84460	68560	83200	84410
Com_98_neg	3-Hydroxybutyrate	C4H8O3	104.104	1.13	Organic Acid And Its Derivatives	300-85-6	_	226300	239200	255500	379600	473900	474600	305200	303000	422800
Com_99_neg	3-Hydroxyanthranilic Acid	C7H7NO3	153.135	4.45	Benzoic acids and derivatives	548-93-6	_	11600	12340	7777	21000	21030	18740	13830	15960	15860
Com_100_neg	beta-D-glucopyranosyl-caffeic acid	C15H20O9	344.31	5.29	Polyphenol	93130	_	109100	108000	408800	321100	405100	233600	234600	242700
Com_101_neg	Lysope 14:0	C19H40NO7P	425.5	11.27	Phospholipid	2526	_	3446	2530	2010	8590	4224	3536	1583	1991
Com_102_neg	Lysope 16:0	C21H44NO7P	453.55	12.48	Phospholipid	53862-35-4	_	484500	420600	625700	194400	303700	455500	328700	322100	372400
Com_103_neg	Lysope 18:0	C23H48NO7P	479.588	13.73	Phospholipid	12520	_	11200	12560	7985	13190	124600	8900	8664	11500
Com_104_neg	Lysope 18:1	C23H46NO7P	479.588	12.81	Phospholipid	92100	_	83560	151400	24780	30840	48540	55380	55610	59740
Com_105_neg	Lysops 22:5	C28H46NO9P	571.64	13.68	Phospholipid	3427	_	3773	1922	3377	5340	4922	1953	2187	2197
Com_106_neg	N-Acetylalanine	C5H9NO3	131.13	2.15	Amino Acid And Derivatives	97-69-8	_	292300	340900	317000	255200	372900	254900	265000	282400	343100
Com_107_neg	N-Acetyl-Asp-Glu	C11H16N2O8	304.253	2.02	Amino Acid And Derivatives	3106-85-2	_	13880	15830	9691	19020	47340	27350	22350	25800	17310
Com_108_neg	2-(Formylamino)benzoic acid	C8H7NO3	165.043	5.47	Benzoic acids and derivatives	3342-77-6	_	1147000	1779000	1422000	1690000	2078000	2265000	1465000	1777000	1646000
Com_109_neg	GIBBERELLIN A15	C20H26O4	330.183	9.18	Phytohormones	13744-18-8	_	14490	12620	10720	6434	9209	5868	8504	9116	15270
Com_110_neg	N-Benzoyl-(2R,3S)-3-phenylisoserine	C16H15NO4	285.295	7.95	Benzoic acids and derivatives	132201-33-3	_	1545	3762	2308	2675	7443	2606	4756	7213	3120
Com_111_neg	Forsythoside A	C29H36O15	624.587	6.46	Phenylpropanoids	79916-77-1	_	71640	67930	36820	30139	7115	25413	27150	25460	42750
Com_112_neg	Kaempferol	C15H10O6	286.24	8.811	Flavones and Flavonols	520-18-3	C05903	17780	71760	46110	26370	36810	64860	33890	41140	56350
Com_114_neg	Oxalic acid	C2H2O4	90.035	0.93	Organic Acid And Its Derivatives	144-62-7	C00209	42790	12790	15150	11370	33220	168000	54870	63660	34770
Com_115_neg	Anthraquinone-2-carboxylic Acid	C15H8O4	252.222	9.72	Anthracenes	117-78-2	_	320600	292100	260600	218700	217100	220900	282000	323800	230100
Com_116_neg	4-Hydroxyquinazoline	C8H6N2O	146.146	5.54	Organoheterocyclic compounds	491-36-1	_	202200	324400	776200	1337000	1641000	1261000	898000	928300	1069000
Com_117_neg	Salvianolic acid Y	C36H30O16	718.624	7.31	Phenolic acids	1638738-76-7	_	4504	21280	9614	8704	2266	7605	11290	21220	30630
Com_118_neg	Kuwanon A	C25H24O6	420.454	0.7	Flavonoids	62949-77-3	_	219900	211300	143000	192700	225600	201900	171000	178400	176100
Com_119_neg	Kinetin 9-riboside	C15H17N5O5	347.326	1.03	Anthocyanins	4338-47-0	_	148600	411400	1566000	395200	708300	115900	668500	621200	772700
Com_120_neg	Isocitrate	C6H8O7	192.124	1.49	Organic Acid And Its Derivatives	320-77-4	C00311	113900000	120700000	116800000	212300000	176100000	186500000	151900000	171400000	168800000
Com_121_neg	Inosine diphosphate	C10H14N4O11P2	522.149	0.98	Nucleotide And Its Derivates	1986-04-04	C00104	12230	8109	25680	17940	6324	7560	5987	9214	12590
Com_122_neg	Quercetin 3-O-sophoroside	C27H30O17	626.524	6.13	Alkaloids and derivatives	18609-17-1	C12667	24900000	29110000	10070000	8430580	5631450	767100	10690000	10690000	11490000
Com_123_neg	O-p-coumaroyl-O-salicyloyl quinic acid	C23H22O10	458.1	5.55	Cinnamic acids and derivatives	27350	_	46830	39240	41080	53170	42410	40020	40310	43120
Com_124_neg	5-O-p-coumaroyl quinic acid O-hexoside	C22H28O13	500.1	7.3	Alcohols and polyols	3322	_	4879	4388	5992	5328	5421	5955	3281	5452
Com_125_neg	Eudesmoyl quinic acid	C17H22O10	386.1	4.44	Alcohols and polyols	1628	_	5283	1031	2576	5291	3064	2616	4377	2665
Com_126_neg	Melibiose	C12H22O11	342.3	0.96	Carbohydrates And Its Derivatives	585-99-9	C05402	19430000	15090000	27160000	20830000	22100000	27940000	29280000	12900000	17460000
Com_128_neg	2,4-Dihydroxyacetophenone	C8H8O3	152.15	8.14	Ketones	89-84-9	C03663	8575	9416	5180	9640	13410	13610	9099	9431	10270
Com_129_neg	D-Panthotenate	C9H17NO5	219.235	4.59	Amino Acid And Derivatives	79-83-4	_	10160000	8164000	6554000	4927000	6566000	5271000	6407000	6356000	8373000
Com_131_neg	Phosphoenolpyruvate	C3H5O6P	167.982	0.97	Organic Acid And Its Derivatives	138-08-9	C00074	196400	314900	526500	1405000	144400	263800	395400	411100	507800
Com_132_neg	Myristoleic acid	C14H26O2	226	8.46	Fatty Acyls	544-64-9	C08322	59650	75480	35260	76520	224700	119000	88840	81690	112200
Com_133_neg	Acacetin O-acetyl hexoside	C24H24O11	488.1	5.69	Flavones and Flavonols	5502	_	27050	15060	124900	174900	75970	76170	80770	61270
Com_134_neg	Madecassic acid	C6H12O5	164.156	0.99	Terpenoids	18449-41-7	_	18300	11150	8060	25090	31310	35400	15340	16470	19430
Com_135_neg	13-HpOTrE(r)	C18H30O4	310	10.93	Fatty Acyls	121107-97-9	_	54300	64430	73720	58720	68830	59690	61830	59560	60640
Com_136_neg	Bisulfurous Acid	C11H8O2	172.18	0.95	Quinones	58-27-5	_	21610	88770	17870	41680	38400	27630	35730	29630	47260
Com_137_neg	Diallyl sulfide	C6H10S	114.21	18.46	Organosulfur compounds	592-88-1	C08370	42470000	41870000	41190000	33840000	33630000	44220000	43030000	50340000	34080000
Com_138_neg	3-Hydroxycinnamic acid	C9H8O3	164.16	6.98	Cinnamic acids and derivatives	14755-02-3	_	18060000	18350000	16180000	22850000	32740000	18310000	21510000	19280000	21800000
Com_139_neg	Cinnamyl acetate	C11H12O2	176.21	0.89	Benzene and substituted derivatives	103-54-8	C12299	138700	177800	71290	126500	99120	92790	128600	94900	103400
Com_140_neg	(-)-alpha-Pinene	C10H16	136.23	18.287	Terpenoids	7785-26-4	C06308	6477000	6426000	6101000	6563000	6088000	5457000	6440000	6411000	5432000
Com_141_neg	Methyl furan-2-carboxylate	C6H6O3	126.11	1.25	Organoheterocyclic compounds	611-13-2	_	45810	39460	52530	34760	21430	35420	44830	44380	37770
Com_142_neg	Gamma-Linolenic Acid	C18H30O2	278.43	14.62	Fatty Acyls	506-26-3	_	7728	5734	5298	28410	46760	51250	17010	15830	26070
Com_143_neg	Acetyl tryptophan	C13H14N2O3	246	6.78	Amino Acid And Derivatives	2280-01-05	_	73220	78720	30430	32890	64600	15320	38740	51460	56840
Com_144_neg	Sibiricose A6	C23H32O15	548.497	5.49	Phenylpropanoids	241125-75-7	_	293300	482700	244000	855000	1141000	839600	468200	568900	697300
Com_145_neg	2,4-Dihydroxybenzoic acid	C7H6O4	154.12	4.623	Organic Acid And Its Derivatives	89-86-1	_	41250	129700	42630	177100	218600	114400	114600	131200	119800
Com_146_neg	Dihydroartemisinic acid	C15H24O2	236.35	12.03	Terpenoids	85031-59-0	_	6050	4310	5260	13090	7555	11290	4888	5303	7858
Com_147_neg	Androsin	C15H20O8	328.319	4.3	Phenols And Its Derivatives	531-28-2	_	38550	19500	6547	10327	17160	11800	8164	10450	18730
Com_148_neg	N-Acetyl-L-methionine	C7H13NO3S	191.25	5.315	Amino Acid And Derivatives	65-82-7	C02712	58560	79590	29640	26960	87840	63630	52790	54960	76490
Com_149_neg	Octanedioic acid	C8H14O4	174.19	6.649	Organic Acid And Its Derivatives	505-48-6	C08278	36990	38050	50730	41130	39710	53190	45050	34510	50910
Com_150_neg	Indole-2-carboxylic acid	C9H7NO2	161.16	0.927	Indoles and derivatives	1477-50-5	_	40090	37780	43350	40114	73303	58100	43010	41030	64330
Com_151_neg	Tartaric acid	C4H6O6	150.09	1.008	Organic Acid And Its Derivatives	87-69-4	C00898	21020	20120	16890	76260	92810	34730	37210	68320	65200
Com_152_neg	Terephthalic acid	C8H6O4	166.13	5.801	Benzoic acids and derivatives	100-21-0	C06337	6163000	5791000	5208000	7199000	7115000	7382000	5987000	6484000	7169000
Com_153_neg	N-Acetylglucosamine	C8H15NO6	221.21	0.984	Carbohydrates And Its Derivatives	7512-17-6	_	5020	2522	5023	3804	7436	7750	2838	4197	4219
Com_154_neg	Ferulic Acid	C10H10O4	194.19	6.881	Polyphenol	1135-24-6	C01494	174200000	167000000	149800000	105300000	152700000	127700000	104200000	141600000	157000000
Com_155_neg	Hesperidin	C28H34O15	610.56	7.09	Flavanones	520-26-3	C09755	33680	150600	60130	19170	62770	37190	74280	69960	82020
Com_156_neg	Bergenin	C14H16O9	328.27	5.196	Phenylpropanoids	477-90-7	C09919	5864	1609	4872	7533	23750	5831	8197	6761	5462
Com_157_neg	Adipic acid	C6H10O4	146.058	0.86	Organic Acid And Its Derivatives	124-04-9	C06104	216800	1084000	759800	260400	365033	394522	410600	425900	371100
Com_158_neg	2-Oxoadipic acid	C6H8O5	160.037	0.72	Organic Acid And Its Derivatives	3184-35-8	C00322	454000	479400	478800	389500	466000	366000	417900	431700	395000
Com_159_neg	Chrysoeriol O-homovanillic acid	C25H20O9	464.1	6.56	Flavonoids	16630	_	35120	11620	2975	8900	7556	14100	15060	8781
Com_160_neg	Quercetin O-acetylhexoside	C23H22O13	506.1	6.9	Flavones and Flavonols	4604000	_	2858000	1763000	1039166	999590	18790	1525000	1325000	1951000
Com_161_neg	4-Hydroxyphenylpyruvate	C9H8O4	180.16	6.346	Organic Acid And Its Derivatives	156-39-8	C01179	3825	3400	3895	3358	3299	5357	3772	4207	6810
Com_162_neg	Sorbitol 6-phosphate	C6H15O9P	262.045	0.86	Carbohydrates And Its Derivatives	20479-58-7	C01096	179500	300800	332900	306800	94490	136700	181100	208700	216500
Com_163_neg	dADP	C10H15N5O9P2	411.202	0.75	Nucleotide And Its Derivates	2793-06-08	C00206	11550	8933	13600	24040	16810	15710	16420	13450	21840
Com_164_neg	p-Hydroxy-cinnamic acid	C9H8O3	164.16	6.531	Cinnamic acids and derivatives	7400-08-0	_	20990000	25960000	19200000	45780000	67340000	54290000	28930000	36930000	38590000
Com_165_neg	Caffeic acid	C9H8O4	180.16	5.801	Cinnamic acids and derivatives	331-39-5	C01197	2083000	5318000	1721000	2073000	3748000	7088000	3159000	3059000	4148000
Com_166_neg	Salvianolic acid D	C20H18O10	418.351	6.865	Phenolic acids	142998-47-8	_	2402	4012	5806	53955	67379	10030	30990	38210	78840
Com_167_neg	Salvianolic acid C	C26H20O10	492.431	8.323	Phenolic acids	115841-09-3	_	3979	2778	4397	4906	10150	3513	9077	8156	15690
Com_168_neg	N-Acetylornithine	C7H14N2O3	174.2	0.896	Amino Acid And Derivatives	6205-08-09	C00437	126600	130200	140100	117900	143200	125300	98210	117200	162400
Com_169_neg	H-HoArg-OH	C7H16N4O2	188.23	0.807	Amino Acid And Derivatives	156-86-5	_	33830	44100	22630	21760	36040	36800	29380	27990	33730
Com_170_neg	D-Glucuronic acid	C6H10O7	194.14	0.894	Carbohydrates And Its Derivatives	6556-12-03	C16245	87540	118200	78270	106900	151300	84630	95620	109100	93630
Com_171_neg	Ureidosuccinic acid	C5H8N2O5	176.13	1.031	Amino Acid And Derivatives	923-37-5	_	4076000	1943000	1943000	53360	186400	23270	1354000	1222000	879600
Com_172_neg	L-Lactic acid	C3H6O3	90.08	1.487	Organic Acid And Its Derivatives	79-33-4	C00186	40780	37350	53180	18960	23100	31370	34120	28890	36770
Com_173_neg	Arachidonic acid	C20H32O2	304.47	6.881	Fatty Acyls	506-32-1	C00219	10817	39160	21260	21710	21797	14191	9944	13570	15480
Com_174_neg	Uridine 5'-Diphospho-N-Acetylgalactosamine	C17H27N3O17P2	607.354	1	Nucleotide And Its Derivates	7277-98-7	_	553800	441300	356600	603700	612100	394700	349200	393200	588500
Com_175_neg	UDP-galactose	C15H22N2Na2O17P2	610.265	0.92	Nucleotide And Its Derivates	2956-16-3	C00052	26250000	42620000	46950000	44200000	27470000	24270000	30120000	31840000	38770000
Com_176_neg	UDP-D-glucuronate	C15H22N2O18P2	580.285	0.94	Nucleotide And Its Derivates	2616-64-0	C00167	152600	404100	376600	276800	196100	273000	228100	221100	318900
Com_177_neg	Ribose 1-phosphate	C5H11O8P	230.11	0.9	Carbohydrates And Its Derivatives	14075-00-4	C00620	2531000	3372000	2846000	3850000	964900	1925000	2276000	2530000	2381000
Com_178_neg	s7p	C7H13BaO10P	425.473	0.87	Carbohydrates And Its Derivatives	2646-35-7	_	783300	1363000	1421000	1939000	544700	1164000	991800	1082000	1220000
Com_179_neg	Succinic acid	C4H6O4	118.09	1.936	Tca Cycle	110-15-6	C00042	5023000	3837000	9763000	16140000	20850000	20740000	11100000	11290000	14030000
Com_180_neg	Ribitol	C5H12O5	152.15	0.927	Sugar Alcohols	488-81-3	C00474	74030	67720	50220	77210	108000	77000	85310	85430	72760
Com_181_neg	1-O-p-Coumaroyl quinic acid	C16H18O8	338.1	5.95	Alcohols and polyols	5955000	_	9316000	4135000	5475000	10140000	8101000	5773000	6699000	9369000
Com_183_neg	D-Galactaric acid	C6H10O8	210.038	0.87	Carbohydrates And Its Derivatives	526-99-8	C00879	911700	1356000	1744000	1655000	374600	918100	1136000	1146000	811300
Com_184_neg	alpha-Arbutin	C12H16O7	272.25	2.33	Carbohydrates And Its Derivatives	84380-01-8	C12079	11620	11140	5992	6890	15870	10900	10760	9988	14770
Com_185_neg	Koaburaside	C14H20O9	332.111	4.68	Phenolic acids	41653-73-0	_	136000	201000	67030	541700	1350000	536400	404300	427000	479700
Com_186_neg	Ribose 5-phosphate	C5H11O8P	230.02	0.84	Carbohydrates And Its Derivatives	4300-28-1	C00117	2504000	3206000	2552000	4375000	1354000	2173000	2301000	2367000	2522000
Com_187_neg	3-Hydroxyoctadecanoic Acid	C18H36O3	300.267	13.6	Fatty Acyls	45261-96-9	_	31910	27310	34580	36900	55120	41350	25450	30060	48360
Com_189_neg	Ayapin	C11H8O3	188.041	7.3	Coumarins and derivatives	494-56-4	C18078	74480	64140	75570	66500	94170	71740	60710	67800	82860
Com_191_neg	Guanosine 5'-diphosphate	C10H15N5O11P2	443.201	1.08	Nucleotide And Its Derivates	146-91-8	C00035	10010	4602	4815	5693	5238	7084	6686	3579	2132
Com_192_neg	Malonic acid	C3H4O4	104.011	1.19	Organic Acid And Its Derivatives	141-82-2	C00383	267800	235700	161300	278200	440100	430900	271300	288300	301600
Com_193_neg	dGDP	C10H15N5O10P2	427.201	1.08	Nucleotide And Its Derivates	3493-09-02	C00361	32750	44060	223500	138200	39360	41540	60220	73720	95510
Com_194_neg	Guanine	C5H5N5O	151.126	2.77	Purines and purine derivatives	73-40-5	C00242	12070	26160	18470	112100	184900	160000	75430	68630	90890
Com_195_neg	Jasmonic acid	C12H18O3	210.27	8.98	Phytohormones	3572-66-5	C08491	16860	1576	28360	21170	14460	22610	14220	14810	17590
Com_196_neg	Kaempferol7-O-beta-D-glucopyranoside	C21H20O11	448.377	6.65	Flavones and Flavonols	16290-07-6	_	1479000	5573000	2728000	1923000	3802000	5924000	2974000	2598000	4887000
Com_197_neg	cis-4-Hydroxy-D-proline	C5H9NO3	131.13	2.26	Organic Acid And Its Derivatives	2584-71-6	C03440	6595	14060	6031	4787	6186	3606	3938	6235	7444
Com_198_neg	Gallocatechin-catechin	C30H26O13	594.1	5.58	Flavonoids	8739	_	14980	12240	17080	12760	14400	19610	13870	19100
Com_199_neg	ATP	C10H16N5O13P3	507.181	1.04	Nucleotide And Its Derivates	56-65-5	C00002	50340	46120	55110	30930	50380	38070	44650	39450	52440
Com_200_neg	Ala-trp	C14H17N3O3	275.303	0.9	Amino Acid And Derivatives	16305-75-2	_	93800	423400	247800	61230	111200	43580	174600	179400	140400
Com_201_neg	D-Fructose 6-Phosphate	C6H13O9P	260.136	0.86	Carbohydrates And Its Derivatives	643-13-0	_	16920000	24530000	27230000	26770000	18730000	22050000	19940000	20200000	25250000
Com_202_neg	deoxyribose-phosphate	C5H7O8P	226.08	0.97	Nucleotide And Its Derivates	235000	_	388300	479800	682600	307000	532900	435400	397800	557200
Com_203_neg	Citraconic acid	C5H6O4	130.099	1.56	Fatty Acyls	498-23-7	C02226	1186000	1261000	1029000	1361000	1348000	1428000	1699000	1435000	1171000
Com_204_neg	Spiraeoside	C21H20O12	464.096	6.59	Flavonoids	20229-56-5	_	15350000	23140000	10230000	5007000	6784000	7152000	10660000	10120000	12330000
Com_205_neg	(-)-Epicatechin	C15H14O6	290.27	5.9	Catechin derivatives	490-46-0	C09727	28650	21430	26810	16350	16390	26400	40600	22540	11580
Com_206_neg	P-Coumaryl Alcohol	C9H10O2	150.174	1.04	Phenylpropanoids and polyketides	3690-05-09	_	72390	65740	63470	140300	145900	126500	130000	112500	81830
Com_207_neg	O-Phospho-L-Tyrosine	C9H12NO6P	261.168	0.94	Amino Acid And Derivatives	21820-51-9	_	57720	55860	39840	70650	24650	27570	49310	49080	44220
Com_208_neg	L-Sorbose	C6H12O6	180.16	0.89	Carbohydrates And Its Derivatives	87-79-6	C00247	2534000	2464000	1807000	1605000	1885000	1439000	1717000	1967000	1366000
Com_209_neg	Sodium ferulate	C10H9NaO4	216.17	6.81	Cinnamic acids and derivatives	24276-84-4	_	199000000	199300000	202400000	142400000	195000000	156800000	172400000	163800000	211800000
Com_210_neg	O-Phosphorylethanolamine	C2H8NO4P	141.063	0.86	Organic Acid And Its Derivatives	1071-23-4	C00346	480000	432800	569900	967700	259000	354000	396600	353600	723600
Com_211_neg	Isotrifoliin	C21H20O12	464.096	6.59	Flavonoids	21637-25-2	C05623	15960000	23620000	10410000	4925000	6623000	6922000	10620000	10700000	12660000
Com_212_neg	Azetidine-2-carboxylic acid	C4H7NO2	101.1	0.86	Amino Acid And Derivatives	2517-04-06	_	9916	9908	7330	20480	20040	14030	12540	16530	15990
Com_213_neg	alpha-D-Galactose 1-phosphate	C6H13O9P	260.136	0.87	Carbohydrates And Its Derivatives	2255-14-3	C00446	7179000	13800000	14050000	12780000	3070000	6610000	8554000	8705000	8826000
Com_214_neg	Cytidylic acid	C9H14N3O8P	323.2	0.97	Nucleotide And Its Derivates	63-37-6	C00055	20850	22370	38680	15170	32570	22180	29450	26370	38220
Com_216_neg	3-O-Feruloylquinic acid	C17H20O9	368.335	5.55	Alcohols and polyols	1899-29-2	C02572	1697000	2134000	1625000	454300	768000	513800	846800	1174000	1086000
Com_217_neg	Warfarin Sodium	C19H15O4	330.31	5.56	Coumarins and derivatives	129-06-6	_	19830	24390	11650	12160	6487	15720	14350	14030	22750
Com_218_neg	Pyrroloquinoline quinone	C14H6N2O8	330.012	6.17	Quinolines and derivatives	72909-34-3	C00113	43020	57870	57070	26930	28340	19930	45320	68520	16680
Com_219_neg	13(S)-HOTrE	C18H30O3	294.2	12.07	Fatty Acyls	87984-82-5	C16316	11470	19010	7464	20700	31870	21580	13800	18560	20390
Com_220_neg	Picroside II	C23H28O13	512.46	6.63	Phenylpropanoids and polyketides	39012-20-9	_	625600	463500	321900	202540	240045	150098	321300	252700	136000
Com_221_neg	Ligustrazine	C8H12N2	136.197	0.88	Alkaloids and derivatives	1124-11-4	_	209500	231300	183400	160300	214700	248600	212500	260800	154000
Com_222_neg	Sesamol	C7H6O3	138.12	6.79	Phenols And Its Derivatives	533-31-3	C10832	36660	35960	39320	19510	34800	25880	27810	33290	39600
Com_223_neg	Echinacoside	C35H46O20	786.73	5.89	Polyphenol	82854-37-3	C10450	2579000	3424000	2989000	5811000	3775000	5592000	3501000	4412000	5135000
Com_224_neg	Arbutin	C12H16O7	272.25	2.32	Carbohydrates And Its Derivatives	497-76-7	C06186	9543	6383	4493	6270	12920	9299	6425	6881	9138
Com_225_neg	Esculin	C15H16O9	340.28	5.145	Coumarins and derivatives	531-75-9	C09264	826600	931800	613200	1387000	2392000	1481000	1141000	1198000	1444000
Com_226_neg	Crocetin	C20H24O4	328.408	8.79	Terpenoids	27876-94-4	C08588	41990	85840	23820	51310	248000	189000	82730	93450	121100
Com_227_neg	8-Gingerol	C43H32O20	868.702	1.13	Catechin derivatives	30462-35-2	_	55190	53230	41540	40280	20470	28440	33520	40180	16980
Com_228_neg	Isochlorogenic acid A	C25H24O12	516.451	6.912	Alcohols and polyols	2450-53-5	_	60010	125100	42190	721000	775800	1322000	475100	528200	531400
Com_229_neg	5'-Adenylic acid	C10H14N5O7P	347.221	1.036	Pentose phosphates	61-19-8	C00020	185500	357700	1607000	449500	494000	161200	632500	682400	681300
Com_230_neg	Homogentisic Acid	C8H8O4	168.15	4.059	Organic Acid And Its Derivatives	451-13-8	C00544	48680	43820	18500	23390	24430	17950	41940	28130	28100
Com_231_neg	alpha,alpha-Trehalose	C12H22O11	342.296	0.962	Carbohydrates And Its Derivatives	99-20-7	C01083	16340000	15560000	23250000	19480000	27140000	26870000	25540000	22180000	19970000
Com_232_neg	Myricetin	C15H10O8	318.24	7.34	Flavones and Flavonols	529-44-2	C10107	73660	116000	19540	2374	2722	6531	26200	34740	51310
Com_233_neg	Pelargonin chloride	C27H31ClO15	630.98	4.937	Anthocyanins	17334-58-6	_	110100	137900	136100	88050	151700	163900	119200	116800	153300
Com_234_neg	Rosmarinic acid	C18H16O8	360.31	7.211	Cinnamic acids and derivatives	20283-92-5	C01850	20534	21779	14606	6830	7706	3094	13650	12580	19150
Com_235_neg	Daphnetin	C9H6O4	178.14	6.126	Coumarins and derivatives	486-35-1	C03093	98960	106900	77720	23610	36880	31490	40350	70700	50210
Com_236_neg	Methylmalonate	C4H6O4	118.09	1.938	Organic Acid And Its Derivatives	516-05-2	C02170	2303000	1725000	4593000	7495000	9326000	9484000	4977000	5155000	6379000
Com_237_neg	Carvacrol	C10H14O	150.22	1.467	Terpenoids	499-75-2	C09840	8479	21500	21400	4786	5502	7169	14920	10970	6151
Com_238_neg	Tiglic acid	C5H8O2	100.12	18.476	Fatty Acyls	80-59-1	C08279	2096000	2008000	2054000	2454000	2442000	2309000	2126000	2258000	1801000
Com_239_neg	D-2-Hydroxypentanedioic acid	C5H6Na2O5	192.078	1.49	Amino Acid And Derivatives	103404-90-6	_	1753000	1864000	1722000	3126000	2752000	3087000	2658000	2620000	2501000
Com_240_neg	D-3-Phosphoglyceric acid	C3H5H2O7P	230.021	0.95	Sugar Acids And Its Derivatives	80731-10-8	_	9624000	21340000	12510000	24120000	7988000	11270000	13810000	12580000	12380000
Com_241_neg	D-Mannose 6-phosphate	C6H13O9P	260.136	0.87	Carbohydrates And Its Derivatives	723729-16-6	C00275	5268000	9278000	9690000	9743000	2313000	5006000	6082000	6242000	6908000
Com_242_neg	2–furanoic acid	C5H4O3	112.084	1.49	Organic Acid And Its Derivatives	88-14-2	_	1458000	1567000	1530000	3015000	2479000	2774000	2210000	2356000	2332000
Com_243_neg	4-p-Coumaroylquinic acid	C16H18O8	338.309	5.45	Cinnamic acids and derivatives	53539-37-0	C10441	5476000	11550000	8816000	9558000	13480000	14970000	8378000	8607000	10790000
Com_244_neg	Lactose	C12H22O11	342.3	0.911	Carbohydrates And Its Derivatives	63-42-3	C00243	595600	689900	1062000	853700	1056000	1173000	1130000	959800	740800
Com_245_neg	alpha-D-Glucose	C6H12O6	180.16	0.912	Carbohydrates And Its Derivatives	492-62-6	C00267	3006000	2584000	2551000	2960000	2491000	2525000	2977000	2520000	3130000
Com_246_neg	L-Arabinitol	C5H12O5	152.15	0.925	Sugar Alcohols	7643-75-6	C00532	26680	33520	17810	108400	207200	77450	68810	45020	86540
Com_247_neg	L-Pyroglutamic acid	C5H7NO3	129.11	1.689	Amino Acid And Derivatives	98-79-3	C01879	187700	404600	339800	247000	363600	290200	282200	296800	332300
Com_248_neg	Lactobionic acid	C12H22O12	358.3	0.91	Carbohydrates And Its Derivatives	96-82-2	_	336300	283300	121700	1418000	2194000	811000	913100	909600	658700
Com_249_neg	Citric acid	C6H8O7	192.12	1.516	Tca Cycle	77-92-9	C00158	135200000	185700000	132200000	257400000	219600000	199800000	180600000	213400000	192200000
Com_250_neg	Cytosine	C4H5N3O	111.1	0.875	Nucleotide And Its Derivates	71-30-7	C00380	7159	5080	3358	2541	15730	7588	10100	15440	21170
Com_251_neg	cis-Aconitic acid	C6H6O6	174.11	1.766	Tca Cycle	585-84-2	C00417	3058000	3792000	2340000	11710000	10200000	16380000	5067000	5163000	9256000
Com_252_neg	CDP	C9H15N3O11P2	403.176	0.99	Nucleotide And Its Derivates	63-38-7	C00112	84850	110000	124000	91370	121000	99630	89620	95940	116800
Com_253_neg	Thymidine 5'-diphosphate	C10H16N2O11P2	402.19	0.69	Nucleotide And Its Derivates	250600	_	296200	373800	266100	349800	227900	240100	288200	327700
Com_255_neg	N-Acetylvaline	C7H13NO3	159.183	4.41	Amino Acid And Derivatives	3067-19-4	_	30460	28540	15690	1465	4817	2977	7304	12690	16200
Com_256_neg	N-Acetylphenylalanine	C11H13NO3	207.226	6.82	Amino Acid And Derivatives	2018-61-3	_	282000	410900	177100	331500	605900	159900	260000	285700	392600
Com_257_neg	N-Acetyl-D-glucosamine 6-phosphate	C8H16NO9P	301.188	1.81	Carbohydrates And Its Derivatives	47350	C00357	63520	20410	21520	38680	37550	29110	25890	51010
Com_258_neg	D-Ribose 5-phosphate	C5H11O8P	230.11	0.89	Pentose phosphates	3615-55-2	C00117	1716000	2420000	2038000	2665000	796400	1414000	1667000	1666000	1771000
Com_259_neg	Indolelactic acid	C11H11NO3	205.21	6.93	Indoles and derivatives	1821-52-9	_	24360	12790	22100	20552	15520	25320	20090	14240	27430
Com_260_neg	Trifolin	C21H20O11	448.101	6.62	Flavonoids	23627-87-4	C12626	1204000	4313000	2073000	1708000	3716000	4720000	2399000	2208000	4574000
Com_261_neg	Acetylharpagide	C17H26O11	406.38	5.783	Terpenoids	6926-14-3	_	260000	413600	185200	324900	301800	235700	216500	198500	333800
Com_262_neg	Uridine 5'-monophosphate	C9H13N2O9P	324.18	1.037	Nucleotide And Its Derivates	58-97-9	C00105	2835000	5394000	16090000	5234000	6097000	3312000	6735000	7100000	7762000
Com_263_neg	Sibiricose A5	C22H30O14	518.465	5.421	Phenylpropanoids	107912-97-0	_	72880	93300	63410	92100	161800	136800	114800	118500	144300
Com_264_neg	Brazilin	C16H14O5	286.279	5.905	Flavonoids	474-07-7	C09920	4038	7441	8145	4010	6746	5306	4440	5490	7938
Com_265_neg	D-Glucopyranose	C6H12O6	180.156	0.87	Carbohydrates And Its Derivatives	28905-12-6	C00031	929800	1102000	1216000	1239000	1325000	1422000	1601000	1218000	1575000
Com_266_neg	D-Histidine	C6H9N3O2	155.155	0.81	Amino Acid And Derivatives	351-50-8	C06419	662400	610900	319800	224000	362600	126300	379100	437500	365600
Com_267_neg	D-Glucarate	C6H10O8	210.139	0.82	Carbohydrates And Its Derivatives	87-73-0	C00818	325400	452300	584400	642600	186900	318000	446600	435200	338400
Com_268_neg	D-Gluconic acid	C6H12O7	196.155	0.91	Carbohydrates And Its Derivatives	526-95-4	C00257	4026000	4731000	4155000	11340000	9087000	8671000	8077000	7827000	5991000
Com_269_neg	Aspartate	C4H7NO4	133.103	0.85	Amino Acid And Derivatives	617-45-8	C16433	10670000	35760000	12770000	20290000	8576000	9058000	14330000	14980000	12170000
Com_270_neg	Dl-Glutamic acid	C5H9NO4	147.129	0.87	Amino Acid And Derivatives	617-65-2	_	4615000	4292000	7252000	16140000	3134000	3679000	6597000	6465000	4476000
Com_271_neg	Dihydroxyacetone phosphate	C3H7O6P	170.058	0.9	Carbohydrates And Its Derivatives	1957-04-05	C00111	369500	542700	583800	779600	131500	203900	350900	379000	383200
Com_272_neg	D-Lactic acid	C3H6O3	90.08	1.44	Organic Acid And Its Derivatives	10326-41-7	C00256	54540	70520	89460	40740	32560	34820	48230	67690	67920
Com_273_neg	DL-o-Tyrosine	C9H11NO3	181.189	1.81	Amino Acid And Derivatives	2370-61-8	_	2411000	2342000	702600	727400	1129000	827100	1224000	1223000	1664000
Com_274_neg	alpha-Amino-beta-(3-indolyl)-propionic acid	C11H12N2O2	204.225	4.91	Amino Acid And Derivatives	1954-12-06	C00806	1558000	731300	404700	346500	428300	362000	620200	571900	531500
Com_275_neg	2'-Hydroxyacetophenone	C8H8O2	136.148	18.287	Benzene and substituted derivatives	118-93-4	_	7026000	7082000	6480000	7102000	6719000	6227000	6956000	6931000	5740000
Com_276_neg	D-Fructose-1,6-biphosphate	C6H14O12P2	339.996	0.91	Carbohydrates And Its Derivatives	38099-82-0	_	473700	551200	830100	453700	294100	462400	435700	434800	485600
Com_277_neg	Butylparaben	C11H14O3	194.227	6.84	Benzoic acids and derivatives	94-26-8	_	18910	39530	22040	15290	25420	17990	18390	27210	27900
Com_278_neg	Aminomalonic acid	C3H5NO4	119.022	0.88	Amino Acid And Derivatives	1068-84-4	C00872	521700	659000	294200	408400	425000	195600	438400	432000	372500
Com_279_neg	Methylophiopogonanone A	C19H18O6	342.343	0.78	Flavonoids	74805-92-8	_	7394	11370	9000	5555	4924	6969	6222	5642	7388
Com_280_neg	3-Hydroxy-3-methyl butyric acid	C5H10O3	118.063	0.97	Organic Acid And Its Derivatives	625-08-1	_	36130	64860	33570	52370	62350	48490	47200	55440	42100
Com_281_neg	Melittoside	C21H32O15	524.47	0.7	Terpenoids	19467-03-9	_	62720	58080	32170	62250	65830	76070	47340	45390	53350
Com_282_neg	Methyl myristate	C15H30O2	242.397	8.04	Fatty Acyls	124-10-7	_	18520	19690	47952	22780	47120	17490	64630	64050	79680
Com_283_neg	Quercetin-3'-O-glucoside	C21H20O12	464.382	6.53	Flavones and Flavonols	9221000	_	16950000	5305000	2203000	3997000	3976000	5973000	7186000	8303000
Com_284_neg	Cellotriose	C18H32O16	504.437	1.02	Carbohydrates And Its Derivatives	33404-34-1	C06219	458200	210900	248900	1390000	970400	2421000	1792000	889700	714700
Com_285_neg	Paeoniflorin	C23H28O11	480.45	6.333	Terpenoids	23180-57-6	C09959	56660	33220	68270	40360	53000	11810	57430	59230	49660
Com_286_neg	Tubuloside A	C37H48O21	828.775	6.4	Phenylpropanoids	112516-05-9	_	5354	5006	6544	10859	13176	9613	4766	11390	7463
Com_287_neg	Syringic acid O-glucoside	C15H20O10	360.1	4.82	Flavonoids	70790	_	73440	32170	304500	715400	152200	213500	217100	236900
Com_288_neg	Di-O-methylquercetin	C17H14O7	330.1	9.19	Flavonoids	48360	_	86840	47690	89210	181000	172500	89270	77090	99170
Com_289_neg	Salicylic acid O-glucoside	C13H16O8	300.1	4.14	Phytohormones	10366-91-3	_	806100	888900	825800	1115000	1496000	1482000	1015000	975200	1173000
Com_290_neg	3,4,5-Trimethoxycinnamic acid	C12H14O5	238.24	18.465	Organic Acid And Its Derivatives	90-50-6	_	380400	349600	357600	153500	140100	138400	356700	365600	153600
Com_291_neg	Isovanillin	C8H8O3	152.15	7.676	Phenols And Its Derivatives	621-59-0	_	66200	59560	63170	65930	66680	74450	73820	78860	55960
Com_292_neg	Raffinose	C18H32O16	504.437	1.009	Carbohydrates And Its Derivatives	512-69-6	C00492	3849000	11480000	2781000	50320000	47010000	36160000	24200000	29260000	26010000
Com_293_neg	p-Coumaric Acid	C9H8O3	164.16	6.549	Cinnamic acids and derivatives	501-98-4	_	17660000	24510000	19800000	51550000	66640000	48810000	37130000	36220000	35720000
Com_294_neg	3'-Hydroxyflavone	C15H10O3	238.24	10.049	Flavones and Flavonols	577-85-5	C20871	111900	119000	113000	56080	18340	17050	122900	128700	44500
Com_295_neg	R-Notoginsenoside R2	C41H70O13	770.999	8.8	Terpenoids	948046-15-9	_	9274	5937	6892	17250	32406	23347	16700	25380	22710
Com_296_neg	Epimeredinoside A	C31H40O15	652.649	7.56	Cinnamic acids and derivatives	4099	_	5222	3671	6744	6532	5461	3349	6555	6538
Com_297_neg	Hyperoside	C21H20O12	464.38	6.554	Flavones and Flavonols	482-36-0	_	6774000	9228000	4400000	2166000	2808000	3310000	4576000	4694000	5255000
Com_298_neg	Vanillic acid	C8H8O4	168.15	5.901	Organic Acid And Its Derivatives	121-34-6	C06672	33270	38580	50040	24480	17050	25050	30160	32010	49900
Com_299_neg	D-Glucose	C6H12O6	180.156	0.94	Carbohydrates And Its Derivatives	50-99-7	C00031	587000	437900	583100	832000	605500	594500	776700	553800	513700
Com_300_neg	Naringenin	C15H12O5	272.25	8.683	Flavanones	480-41-1	C00509	30030	76250	14590	28060	60390	101700	40890	44690	61550
Com_301_neg	1,7-Dimethylxanthine	C7H8N4O2	180.164	9.96	Purines and purine derivatives	611-59-6	C13747	65510	74940	61270	64860	64180	59130	72020	69240	60380
Com_302_neg	Lonicerin	C27H30O15	594.526	6.73	Flavonoids	20633-84-5	C17557	37610	56000	69370	17260	37356	22960	20140	59540	45230
Com_303_neg	Hexadecanedioic acid	C16H30O4	286.41	11.908	Fatty Acyls	505-54-4	_	13490	24360	27640	17850	23850	18020	23090	25130	16970
Com_304_neg	3,5-Dihydroxybenzoic acid	C7H6O4	154.12	4.461	Benzoic acids and derivatives	1999-10-05	_	1186000	839800	468800	529699	616897	525006	530000	666600	689000
Com_305_neg	1,11-Undecanedicarboxylic acid	C13H24O4	244.33	10.093	Organic Acid And Its Derivatives	505-52-2	_	375900	362000	381800	432300	384200	446000	356400	414400	426200
Com_306_neg	Cistanoside F	C21H28O13	488.445	5.02	Fatty Acyls	97411-47-7	_	11266	12990	7940	7940	15250	6748	12810	11830	9553
Com_307_neg	Maltotriose	C18H32O16	504.44	0.94	Carbohydrates And Its Derivatives	1109-28-0	C01835	33500	51550	29850	259000	301300	263300	167900	166500	164400
Com_308_neg	Glycolic acid	C2H4O3	76.05	0.99	Organic Acid And Its Derivatives	79-14-1	C00160	42440	54590	30760	82150	88960	84080	56240	52430	60110
Com_309_neg	beta-L-Arabinose	C5H10O5	150.13	0.9	Carbohydrates And Its Derivatives	5328-37-0	C02479	30070	69860	50150	80400	50790	60110	60900	43680	46360
Com_310_neg	Shogaol	C17H24O3	276.371	12.09	Benzene and substituted derivatives	555-66-8	C10494	730000	728900	730600	757100	736900	791100	766100	752600	798100
Com_311_neg	Isovitexin	C21H20O10	432.378	6.533	Flavones and Flavonols	29702-25-8	C01714	34370	39750	23120	20418	32960	19510	35220	22260	26090
Com_312_neg	Isochlorogenic acid C	C25H24O12	516.451	7.053	Alcohols and polyols	57378-72-0	_	2728	6195	3515	5946	8011	4143	3637	6642	3619
Com_313_neg	2'-Deoxyguanosine	C10H13N5O4	267.241	3.181	Nucleotide And Its Derivates	961-07-9	C00330	9629	17210	8217	29890	45860	46730	24580	29250	32360
Com_314_neg	Kaempferol 3-A-L-Arabinopyranoside	C20H18O10	418.351	7.08	Flavonoids	99882-10-7	_	8367	7614	5841	12310	26640	12710	9662	12050	9039
Com_315_neg	Sieboldin	C21H24O11	452.131	5.35	Flavonoids	18777-73-6	_	35180	27520	25050	6020	10040	9897	11700	18570	20600
Com_316_neg	9,10-EODE	C18H32O3	296	1.69	Fatty Acyls	22680	_	19890	18070	17650	17937	17410	23520	21000	11450
Com_317_neg	Sweroside	C16H22O9	358.341	6.017	Terpenoids	14215-86-2	C17071	14330	8050	6899	19658	48010	7916	17540	23000	22790
Com_318_neg	Salvianolic acid A	C26H22O10	494.447	7.685	Phenolic acids	96574-01-5	C10492	3679	2377	3876	6095	8170	5679	3169	3436	6104
Com_319_neg	Hydroxy safflor yellow A	C27H32O16	612.533	5.339	Phenylpropanoids	78281-02-4	_	2346	3218	5857	4339	6377	4758	2785	4290	3188
Com_320_neg	Trilobatin	C21H24O10	436.409	7.523	Chalcones and dihydrochalcones	4192-90-9	_	403300	344200	398900	239200	182100	260900	248000	284400	415400
Com_321_neg	Sinigrin	C10H16KNO9S2	397.464	1.751	Organic Acid And Its Derivatives	3952-98-5	C08427	42676	26122	2956	184500	147600	50470	38930	37060	67610
Com_322_neg	Nystose	C24H42O21	666.578	1.03	Carbohydrates And Its Derivatives	13133-07-8	_	83330	85920	28220	917200	1354000	693200	482500	532900	428800
Com_323_neg	Allysine	C6H11NO3	145.074	1.11	Amino Acid And Derivatives	1962-83-0	C04076	58110	80410	37790	93580	205500	101900	84270	95530	103200
Com_324_neg	4-Hydroxyisoleucine	C6H13NO3	147.172	1.038	Amino Acid And Derivatives	781658-23-9	_	5271000	5152000	7755000	18170000	3570000	4267000	7454000	8266000	5541000
Com_325_neg	Pyridoxal 5-phosphate monohydrate	C8H12NO7P	265.16	1.7	Pyridines and derivatives	41468-25-1	_	136500	261600	354500	354700	131500	196100	197200	211900	252100
Com_326_neg	L-Cycloserine	C3H6N2O2	102.09	0.8	Amino Acid And Derivatives	339-72-0	_	13960	12560	10180	23290	24280	18170	19160	12460	10500
Com_327_neg	D-Galactose	C6H12O6	180.16	0.9	Carbohydrates And Its Derivatives	59-23-4	C00124	1239000	1101000	1165000	1534000	1634000	1394000	1918000	1325000	988900
Com_328_neg	Coniferin	C16H22O8	342.132	0.97	Carbohydrates And Its Derivatives	531-29-3	C00761	25620000	26140000	34530000	39850000	36010000	25680000	33690000	31350000	28770000
Com_329_neg	D(+)-Melezitose O-rhamnoside	C24H42O20	650.1	1.05	Carbohydrates And Its Derivatives	23389	_	23191	25671	50640	56310	46030	19080	27250	36530
Com_330_neg	D-Ribose	C5H10O5	150.13	0.92	Carbohydrates And Its Derivatives	50-69-1	C21057	169800	105300	128200	237900	265700	324200	219400	210400	160300
Com_331_neg	Pinobanksin	C15H12O5	272.069	7.06	Flavonoids	548-82-3	C09826	112000	118600	118800	652200	525300	676300	330600	319200	395000
Com_332_neg	Afzelechin	C15H14O5	274.084	0.68	Flavonoids	2545-00-8	C09320	711800	720800	735900	580700	797800	617900	658600	659600	691000
Com_333_neg	Episalvianolic acid E	C36H30O16	718.624	7.36	Phenolic acids	6777	_	7753	4220	6207	1873	13103	7504	13850	10880
Com_334_neg	7-O-Methylmangiferin	C20H20O11	436.372	6.72	Organoheterocyclic compounds	31002-12-7	_	2810	1766	3279	3430	3570	7410	4957	6106	5854
Com_335_neg	8-Epiloganic acid	C16H24O10	376.36	4.83	Terpenoids	82509-41-9	_	6535	11160	5591	5409	7549	6111	7556	7182	7941
Com_336_neg	8-hydroxy-6,7-dimethoxycoumarin	C11H10O5	222.197	6.22	Coumarins and derivatives	28200	_	62530	62120	108700	82550	143500	136700	149700	122200
Com_337_neg	GA7-1	C19H22O5	330.4	9.22	Phytohormones	82250	_	139600	61570	118300	297700	236800	151300	150400	160200
Com_338_neg	D-Xylose	C5H10O5	150.131	1.01	Carbohydrates And Its Derivatives	58-86-6	C00181	113600	50460	74370	98280	132200	165600	143600	100800	97530
Com_339_neg	Fmoc-Ile-OH	C21H23NO4	353.418	7.71	Amino Acid And Derivatives	71989-23-6	_	5364	5492	4924	8597	24440	6967	7235	3453	4292
Com_340_neg	Menadione	C11H10O5S	254.262	1.1	Vitamins	130-37-0	C05377	31160	82520	13980	43530	40180	44010	34900	42990	42370
Com_341_neg	Flavin Adenine Dinucleotide	C27H33N9O15P2	785.55	5.16	Nucleotide And Its Derivates	146-14-5	C00016	133500	154500	162000	239500	216200	242100	154000	156500	197500
Com_342_neg	Stachyose	C24H42O21	666.578	0.93	Carbohydrates And Its Derivatives	470-55-3	C01613	326000	275500	92920	3483000	4916000	3779000	2150000	1773000	1975000
Com_343_neg	D-Glutamic acid	C5H9NO4	147.129	2.31	Amino Acid And Derivatives	6893-26-1	C00217	39120	58310	34700	26220	40680	23480	33760	34570	45810
Com_344_neg	Icariside E5	C26H34O11	522.21	6.56	Phenylpropanoids and polyketides	126176-79-2	_	16490	14970	16870	29470	20490	24710	19490	28980	25350
Com_345_neg	6'-O-Feruloyl-D-sucrose	C22H30O14	518.164	0.69	Phenolic acids	118230-77-6	_	1031000	1155000	1116000	1042000	1250000	981200	1183000	1137000	1084000
Com_346_neg	Capsianoside I	C32H52O14	660.336	0.98	Terpenoids	121924-04-7	_	2044000	1604000	660200	4979000	4029000	3652000	3874000	2243000	2397000
Com_347_neg	13(S)-HODE;13(S)-Hydroxyoctadeca-9Z,11E-dienoic acid	C18H32O3	296.235	12.61	Fatty Acyls	10219-69-9	_	10570	16650	11210	48100	74360	63890	30640	32540	34770
Com_348_neg	Methyl salicylate-2-O-glucoside	C14H18O8	314.1	4.8	Phenolic acids	10019-60-0	_	32640	22610	12910	9902	14625	11513	14780	14040	11400
Com_350_neg	Creatine	C4H9N3O2	131.133	1.95	Amino Acid And Derivatives	57-00-1	C00300	86760	115400	79330	571100	891300	502400	312500	320700	380300
Com_351_neg	2-Deoxyribose 5'-phosphate	C5H11O7P	214.1	1.22	Nucleotide And Its Derivates	146800	_	242900	318100	505600	277900	371800	241000	262900	428300
Com_352_neg	3-(6-Hydroxy-3,4-dioxo-1,5-cyclohexadien-1-yl)-L-alanine	C9H9NO5	211.17	3.14	Amino Acid And Derivatives	135791-48-9	_	5092	15560	12710	21780	22820	19430	16700	16680	24250
Com_353_neg	D-Galacturonic acid	C6H10O7	194.139	1.56	Carbohydrates And Its Derivatives	685-73-4	C00333	1549000	1636000	1593000	3100000	2477000	2849000	2137000	2297000	2318000
Com_354_neg	N-lactoyl-phenylalanine	C12H15NO4	237.25	6.97	Organic Acid And Its Derivatives	12630	_	34760	16770	21730	29240	30630	24750	20380	29320
Com_355_neg	Orotidine	C10H12N2O8	288.211	1	Nucleotide And Its Derivates	314-50-1	_	116100	58430	57120	571000	360100	353400	151200	188300	217800
Com_356_neg	1-O-b-D-glucopyranosyl sinapate	C17H22O10	386.351	5.88	Polyphenol	78185-48-5	_	54720000	66750000	58780000	174400000	161900000	202700000	146100000	150900000	133300000
Com_357_neg	Inosine 5'-Monophosphate	C10H13N4O8P	348.206	10.51	Nucleotide And Its Derivates	131-99-7	C00130	2658	4722	2217	3605	7572	6058	3421	4709	6808
Com_358_neg	L-Homoserine	C4H9NO3	119.119	1.9	Amino Acid And Derivatives	672-15-1	C00263	11650	11850	23190	35260	45990	44950	31510	28370	35070
Com_359_neg	D-threo-Isocitric acid	C6H8O7	192.124	1.41	Organic Acid And Its Derivatives	6061-97-8	C00451	32880000	33980000	32660000	95410000	66470000	87170000	50760000	48740000	57640000
Com_360_neg	9-KODE	C18H30O3	294.2	12.07	Fatty Acyls	54232-59-6	C14766	10480	17600	6756	12340	29300	21440	14630	13940	17560
Com_361_neg	D-Glucose 6-phosphate	C6H13O9P	260.03	0.86	Carbohydrates And Its Derivatives	56-73-5	C00092	17280000	29350000	30090000	31450000	12150000	18720000	20990000	20760000	24390000
Com_362_neg	L-(+)-Rhamnose Monohydrate	C6H14O6	182.17	0.96	Carbohydrates And Its Derivatives	10030-85-0	_	64240	26740	21500	48460	73470	173700	65700	65180	50290
Com_363_neg	2-Deoxyribose 1-Phosphate	C5H11O7P	214.11	1.01	Nucleotide And Its Derivates	17210-42-3	_	89380	162900	223900	263600	180500	229300	175000	169500	264100
Com_364_neg	phosphoribosyl pyrophosphate	C5H13O14P3	196.25	0.88	Pentose phosphates	20560	_	21620	29160	17330	8760	20510	17130	12530	13400
Com_365_neg	Succinic anhydride	C4H4O3	100.073	0.88	Organic Acid And Its Derivatives	108-30-5	C19524	24910000	20840000	26680000	25020000	37510000	36990000	25400000	27080000	33360000
Com_366_neg	D-Tagatose	C6H12O6	180.156	0.96	Carbohydrates And Its Derivatives	87-81-0	C00795	331400	196700	249200	702800	702500	685200	413100	371500	603200
Com_367_neg	Plantamajoside	C29H36O16	640.587	6.35	Cinnamic acids and derivatives	104777-68-6	C10485	14200	5556	15680	16213	16760	12170	21760	13180	17510
Com_368_neg	Manninotriose	C18H32O16	504.437	0.9	Fatty Acyls	13382-86-0	C05404	10890	17400	6361	31880	73490	29620	22090	21800	25150
Com_369_neg	Rhapontin	C21H24O9	420.41	6.94	Phenylpropanoids and polyketides	155-58-8	C10288	6015	7605	4982	4750	9151	6109	5338	5744	6660
Com_370_neg	Orientin	C21H20O11	448.377	6.25	Flavones and Flavonols	28608-75-5	C10114	14349	12130	9250	22710	57380	30830	19910	15540	24340
Com_372_neg	3-Phenylpropanoic acid	C9H10O2	150.174	0.7	Cinnamic acids and derivatives	501-52-0	C05629	231100	259700	277900	256800	273100	247500	257000	238600	274200
Com_373_neg	N-Acetyl-L-glutamic acid	C7H11NO5	189.166	1.81	Amino Acid And Derivatives	1188-37-0	C00624	664100	672800	1119000	351600	555100	386700	518100	545500	773900
Com_374_neg	Cyclic AMP	C10H12N5O6P	329.206	1.75	Nucleotide And Its Derivates	60-92-4	C00575	2645000	2950000	484400	839700	9498000	7791000	3158000	3366000	4917000
Com_375_neg	Pseudouridine	C9H12N2O6	244.07	1.87	Nucleotide And Its Derivates	1445-07-4	C02067	273100	506300	186000	431500	689200	600900	403500	374200	445300
Com_376_neg	Caffeic acid O-glucoside	C15H18O9	342	5.38	Cinnamic acids and derivatives	1295000	_	1840000	1644000	6285000	4908000	6063000	3454000	3270000	3754000
Com_377_neg	Methylenesuccinic acid	C5H6O4	130.099	4.25	Fatty Acyls	97-65-4	C00490	24990	41940	38590	44160	69920	40530	44200	50870	50980
Com_378_neg	Indole-5-carboxylic acid	C9H7NO2	161.048	0.69	Indoles and derivatives	1670-81-1	_	3951000	3813000	3828000	3481000	4033000	3223000	3533000	3587000	3858000
Com_379_neg	Deoxycytidine	C9H13N3O4	227.091	1.81	Nucleotide And Its Derivates	951-77-9	C00881	6978	9226	5170	4181	5882	5301	3817	3452	7022
Com_380_neg	sesamolin	C20H18O7	370.105	5.64	Organoheterocyclic compounds	526-07-8	_	460200	517600	417800	194100	263300	203700	317500	259800	366700
Com_381_neg	Kaempferol 3-O-robinobioside	C27H30O15	594.159	6.55	Flavones and Flavonols	17297-56-2	_	62150	59090	129300	21510	59483	19180	66550	64840	77080
Com_382_neg	Apocynin	C9H10O3	166.17	7.04	Ketones	498-02-2	C11380	148400	155800	178500	205300	239500	184200	147200	167400	198700
Com_383_neg	Sodium Danshensu	C9H9NaO5	220.15	4.44	Phenylpropanoids and polyketides	67920-52-9	_	31050	21550	27140	114300	243000	165500	151700	172900	179000
Com_384_neg	Phlorizin	C21H24O10	436.41	7.24	Flavonoids	60-81-1	C01604	67880	59880	36390	30460	14200	33210	41500	38800	32720
Com_385_neg	1-O-beta-D-Glucopyranosyl sinapate	C17H22O10	386.1	5.88	Phenols And Its Derivatives	52650000	_	73330000	67860000	148300000	140900000	174600000	135100000	135600000	123700000
Com_386_neg	Luteolin O-hexosyl-O-hexosyl-O-hexoside	C33H40O21	772.1	5.52	Anthocyanins	18490000	_	23070000	17480000	54950000	39480000	86870000	40060000	48580000	50900000
Com_387_neg	UDP-D-glucose	C15H24N2O17P2	566.1	0.95	Nucleotide And Its Derivates	133-89-1	C00029	13090000	22580000	25370000	24270000	15930000	13230000	15280000	16350000	21080000
Com_388_neg	Vitamin B1	C12H17ClN4OS	300.808	0.82	Vitamins	59-43-8	C00378	3497	7403	4305	6931	4845	4857	3756	2071	4302
Com_389_neg	2-Aminoethanesulfonic acid	C2H7NO3S	125.015	1.04	Organic Acid And Its Derivatives	107-35-7	C00245	366900	695100	308100	148700	204400	176700	287000	254100	367900
Com_390_neg	L-threo-3-Methylaspartate	C5H9NO4	147.053	0.87	Amino acids and derivatives	6061-13-8	C03618	5155000	4107000	7762000	20580000	3726000	4499000	7567000	7587000	5366000
Com_391_neg	2,2-Dimethylsuccinic acid	C6H10O4	146.058	0.84	Organic Acid And Its Derivatives	597-43-3	_	1380000	5628000	3872000	1579000	1288000	479900	2391000	2528000	2111000
Com_392_neg	2-O-Caffeoylmalic acid	C13H12O8	296.053	0.69	Phenolic acids	53755-04-7	_	191900	166500	135300	147300	187000	169200	176300	171500	167300
Com_393_neg	1-(4-Methoxyphenyl)-1-propanol	C10H14O2	166.099	13.5	Phenolic acids	5349-60-0	_	6734	3364	5416	3942	5533	8565	21790	26020	51670
Com_394_neg	Eicosadienoic acid	C20H36O2	308.272	6.32	Fatty Acyls	5598-38-9	C16525	642500	946900	450000	342900	695600	972400	582400	711700	503200
Com_395_neg	Eucommiol	C9H16O4	188.105	7.31	Terpenoids	55930-44-4	C17878	153300	155700	175000	179800	209600	221600	172000	194000	206100
Com_396_neg	3-(2-Naphthyl)-L-alanine	C13H13NO2	215.095	6.07	Amino acids and derivatives	58438-03-2	_	77770	70300	43130	78870	98070	90190	66010	66960	101400
Com_397_neg	2-Hydroxycinnamate	C9H8O3	164.047	6.48	Cinnamic acids and derivatives	583-17-5	C01772	17750000	21540000	19430000	38290000	44270000	40290000	31340000	27870000	36220000
Com_398_neg	Dimethylmalonic acid	C5H8O4	132.042	0.67	Organic Acid And Its Derivatives	595-46-0	_	5380000	5364000	5702000	4861000	5642000	4462000	5551000	5264000	5147000
Com_399_neg	1-O-Galloyl-D-glucose	C13H16O10	332.074	4.68	Tannins	58511-73-2	_	72290	98110	45450	177200	413600	165600	145000	148900	158500
Com_400_neg	Genistin	C21H20O10	432.38	6.78	Isoflavonoids	529-59-9	_	5801	7722	5383	13410	35390	8853	10740	16920	9778
Com_401_neg	Inositol	C6H12O6	180.16	0.85	Alcohols and polyols	87-89-8	C00137	303300	173100	245200	610500	556800	602000	321800	343200	384300
Com_402_neg	Ethylparaben	C9H10O3	166.17	8.703	Benzene and substituted derivatives	120-47-8	_	37770	37670	41750	22530	10490	14750	43310	41520	14610
Com_403_neg	Protocatechuic acid	C7H6O4	154.12	4.571	Phenols And Its Derivatives	99-50-3	C00230	403000	306900	165600	145908	175418	157955	183100	202700	250000
Com_404_neg	Salicylic acid	C7H6O3	138.12	7.67	Phytohormones	69-72-7	C00805	123600	625900	110900	211800	270600	255600	239500	242600	434200
Com_405_neg	Guaiacol	C7H8O2	124.137	3.62	Phenols And Its Derivatives	1990-05-01	C01502	21727	31630	17730	5078	5286	7444	16090	15920	20260
Com_406_neg	Ginsenoside C-K	C36H62O8	622.873	1.02	Terpenoids	39262-14-1	_	7108	2101	5195	20180	25660	16390	9674	9234	10520
Com_407_neg	GMP	C10H14N5O8P	363.221	0.94	Nucleotide And Its Derivates	85-32-5	C00144	136700	239300	690800	168300	353300	136100	313700	323800	255400
Com_408_neg	Guanidinoethyl Sulfonate	C3H9N3O3S	167.187	1.03	Organic Acid And Its Derivatives	543-18-0	_	151700	360000	127000	66980	81080	98650	160000	171300	199000
Com_409_neg	D-Xylulose	C5H10O5	150.13	1.01	Carbohydrates And Its Derivatives	551-84-8	C00310	45010	46010	26020	107600	322100	174600	111400	85070	90530
Com_410_neg	Oxalacetic acid	C4H4O5	132.07	0.69	Organic Acid And Its Derivatives	328-42-7	C00036	3047000	3160000	3124000	2865000	3251000	2568000	3148000	2987000	3158000
Com_411_neg	Heptamethoxyflavone	C22H24O9	432.42	7.08	Flavonoids	21380	_	19950	14450	80620	194000	80680	47470	44910	77840
Com_412_neg	GDP-alpha-D-glucose	C16H25N5O16P2	637.34	1.02	Nucleotide And Its Derivates	5750-57-2	C00394	26550	32110	45210	45480	16070	34950	35050	38770	38810
Com_413_neg	L-Fucose	C6H12O5	164.069	0.95	Carbohydrates And Its Derivatives	2438-80-4	C01019	151200	101600	41180	133700	170500	481700	151300	154200	153000
Com_414_neg	(+)-Dihydrojasmonic acid	C12H20O3	212.285	9.596	Phytohormones	76968-33-7	_	4103	10170	12760	7900	6828	10460	9194	11540	6026
Com_415_neg	L-Proline	C5H9NO2	115.131	0.94	Amino Acid And Derivatives	147-85-3	C00148	14800000	18650000	16750000	2580000	3002000	2231000	8414000	10440000	9102000
Com_416_neg	Ala-Gln	C8H15N3O4	217.22	0.85	Amino Acid And Derivatives	39537-23-0	_	51290	35950	37550	26180	267500	49530	34030	26250	57750
Com_417_neg	Chlorogenic acid methyl ester	C17H20O9	368.111	5.7	Alcohols and polyols	29708-87-0	_	2272000	1983000	1941000	753700	1163000	740400	1137000	1461000	1460000
Com_418_neg	Vitamin C	C6H8O6	176.12	1.03	Vitamins	50-81-7	C00072	35050000	48120000	119900000	216500000	24980000	177200000	83060000	73010000	74770000
Com_419_neg	2,6-Dihydroxypurine	C5H4N4O2	152.11	1.714	Nucleotide And Its Derivates	69-89-6	_	156500	590300	187500	584200	412300	133800	316100	327600	409800
Com_420_neg	Tiliroside	C30H26O13	594.52	7.879	Flavones and Flavonols	20316-62-5	_	9906	24140	11320	5514	10430	6328	6207	7628	12230
Com_421_neg	Ziyuglycoside I	C41H66O13	766.967	7.71	Terpenoids	35286-58-9	_	9351	11260	4345	18210	29650	23730	13790	16180	26550
Com_422_neg	4-Methylvaleric Acid	C6H12O2	116.158	0.89	Organic Acid And Its Derivatives	646-07-1	_	1587000	1421000	1633000	1432000	2001000	1982000	1585000	1654000	1836000
Com_423_neg	Vincetoxicoside B	C21H20O11	448.383	6.97	Flavonoids	22007-72-3	_	6380	6213	5447	8037	26920	13640	8104	6568	10410
Com_424_neg	4-Hydroxy-2-Oxoglutaric Acid	C5H6O6	162.098	0.7	Organic Acid And Its Derivatives	1187-99-1	_	3717000	3807000	3824000	3171000	3760000	3330000	3690000	3659000	3777000
Com_425_neg	gamma,gamma-Dimethylallyl pyrophosphate	C5H12O7P2	246.092	0.95	Prenol lipids	358-72-5	_	23770000	56910000	59940000	67940000	17640000	36320000	41490000	43060000	34380000
Com_426_neg	(-)-Gallocatechin	C15H14O7	306.267	4.51	Flavonoids	3371-27-5	_	172300	97310	71790	49579	65219	37324	50920	46950	72530
Com_427_neg	beta-D-Lactose	C12H22O11	342.297	1	Carbohydrates And Its Derivatives	5965-66-2	C01970	2824000	1888000	3763000	2914000	3098000	3889000	4436000	2306000	2273000
Com_428_neg	beta-Hydroxyisobutyrate	C4H8O3	104.104	2.4	Organic Acid And Its Derivatives	2068-83-9	_	140400	109800	119500	101100	154500	135100	113400	116300	143500
Com_429_neg	4-Hydroxy-3-methoxyphenylglycol sulfate potassium salt	C9H11KO7S	302.343	0.92	Benzene and substituted derivatives	71324-20-4	_	9078	7024	9022	12050	9562	13240	14110	15340	8690
Com_430_neg	1-Methylguanine	C6H7N5O	165.153	4.09	Purines and purine derivatives	938-85-2	_	8436	8076	5690	13520	17450	12300	7011	7541	7621
Com_431_neg	L-Threonine	C4H9NO3	119.119	0.888	Amino Acid And Derivatives	72-19-5	C00188	806700	869300	371400	575800	582900	238600	634300	568300	488000
Com_432_neg	Danshensu	C9H10O5	198.17	4.473	Phenolic acids	76822-21-4	_	17960	13470	7295	75760	180200	115200	76410	85350	116900
Com_433_neg	L-Asparagine	C4H8N2O3	132.12	0.843	Amino Acid And Derivatives	70-47-3	C00152	504300	1133000	1131000	960800	1020000	925000	532900	528900	1058000
Com_434_neg	Isorhamnetin	C16H12O7	316.262	8.969	Flavones and Flavonols	480-19-3	C10084	254700	527300	223300	69060	152800	226900	228400	234700	322200
Com_435_neg	L-Glutamine	C5H10N2O3	146.14	0.868	Amino Acid And Derivatives	56-85-9	C00064	3236000	12340000	8672000	3537000	2858000	1149000	5271000	5392000	4562000
Com_436_neg	D-Ribose 5-phophate	C5H11O8P	230.11	0.89	Organic Acid And Its Derivatives	207671-46-3	_	2957000	3881000	2758000	5421000	6466000	4719000	4009000	3876000	3649000
Com_437_neg	D-Xylulose 5-phosphate	C5H11O8P	230.11	0.9	Pentose phosphates	4212-65-1	C00231	2556000	3415000	3029000	3900000	1094000	2124000	2330000	2548000	2462000
Com_438_neg	L-Cysteinesulfinic acid	C3H7NO4S	153.16	0.88	Organic Acid And Its Derivatives	1115-65-7	C00606	84680	115000	53320	129000	106800	81020	106500	91170	79330
Com_439_neg	Glutaric Acid	C5H8O4	132.115	0.7	Organic Acid And Its Derivatives	110-94-1	C00489	5019000	4853000	5180000	4523000	5277000	4000000	5178000	4865000	4990000
Com_440_neg	Linolelaidic Acid (C18:2N6T)	C18H32O2	280.445	15.16	Fatty Acyls	506-21-8	_	67640	59560	67570	208400	315900	239700	58770	85780	89540
Com_441_neg	Hydroumbellic acid	C9H10O4	182.17	6.14	Phenylpropanoids and polyketides	5631-68-5	_	94176	106600	97985	122300	174000	148900	106200	79380	177000
Com_442_neg	Heptadecanoic acid	C17H34O2	270.256	10.53	Fatty Acyls	506-12-7	_	738300	674900	647900	482200	710700	665400	548200	439200	680700
Com_443_neg	10-Heptadecenoic Acid	C17H32O2	268.24	16.61	Fatty Acyls	29743-97-3	_	73370	44330	63390	105400	105600	147100	62790	79480	70950
Com_444_neg	Fumaric Acid	C4H4O4	116.072	1.11	Tca Cycle	110-17-8	C00122	3377000	3297000	2453000	2810000	2845000	2727000	3007000	2799000	3004000
Com_445_neg	Abscisic Acid	C15H20O4	264.32	8.13	Phytohormones	21293-29-8	C06082	13420	6598	5474	2466	8680	2195	5793	5718	6038
Com_446_neg	2-Benzoxazolinone	C7H5NO2	135.12	7.03	Organoheterocyclic compounds	59-49-4	_	7451	12650	15180	8626	10190	7758	17200	15100	10450
Com_447_neg	5-Hydroxymethyluracil	C5H6N2O3	142.113	0.96	Pyrimidines and pyrimidine derivatives	4433-40-3	C03088	77700	61440	60400	67020	95300	91740	67570	92170	90460
Com_448_neg	alpha-Ketoglutaric acid	C5H6O5	146.098	0.87	Tca Cycle	328-50-7	C00026	291000	1070000	710200	422560	409722	423988	455100	479900	385100
Com_449_neg	3-Methyl-2-Oxobutanoic Acid	C5H8O3	116.115	1.05	Organic Acid And Its Derivatives	759-05-7	_	231700	280400	513100	933400	184300	581100	345400	418700	335800
Com_450_neg	Rutin	C27H30O16	610.518	6.451	Flavones and Flavonols	153-18-4	C05625	97250	175800	176100	8321	11660	35450	106200	120100	121400
Com_451_neg	Taxifolin	C15H12O7	304.25	6.885	Flavonoids	480-18-2	C01617	104100	164600	28970	20520	37360	37190	49110	47740	94560
Com_452_neg	Vitexin	C21H20O10	432.38	6.559	Flavones and Flavonols	3681-93-4	C01460	27270	47970	13370	21500	9835	8703	21850	25180	17720
Com_453_neg	Idaein chloride	C21H21ClO11	484.84	5.213	Anthocyanins	27661-36-5	_	768900	561400	483700	68490	95070	57060	354300	344400	452800
Com_454_neg	Petunidin-3-O-glucoside chloride	C22H23O12.Cl	514.865	5.282	Anthocyanins	6988-81-4	_	47130	48360	17310	26450	25710	33840	38880	33550	25470
Com_455_neg	Luteolin 7-O-glucoside	C21H20O11	448.38	6.664	Flavonoids	5373-11-05	C03951	1205000	4911000	2526000	1940000	3785000	5038000	2775000	2264000	3940000
Com_456_neg	Citramalate	C5H8O5	148	2.04	Organic Acid And Its Derivatives	2306-22-1	C00815	139400	150500	54720	65090	156200	74050	94530	98050	118400
Com_457_neg	UDP	C9H14N2O12P2	404.16	0.7	Nucleotide And Its Derivates	58-98-0	C00015	11290000	11200000	9753000	8934000	10360000	9048000	10480000	9931000	10420000
Com_458_neg	12,13-EODE	C18H32O3	296	12.67	Fatty Acyls	10570	_	18890	12700	50800	73940	71160	34740	33610	39600
Com_459_neg	13-HPODE	C18H32O4	312.1	11.45	Fatty Acyls	33964-75-9	_	2718	4233	3008	1985	4184	2435	2170	2572	1952
Com_460_neg	9(S)-HpOTrE	C18H30O4	310.1	10.92	Fatty Acyls	111004-08-1	C16321	188500	206600	215100	214700	213900	206000	227100	199200	225700
Com_461_neg	13-HOTrE(r)	C18H30O3	294	11.36	Fatty Acyls	74784-20-6	_	1548000	1456000	1480000	1570000	1354000	1007000	1454000	1530000	553900
Com_462_neg	Esculetin	C9H6O4	178.14	5.832	Coumarins and derivatives	305-01-1	C09263	16560	13090	8353	8707	17230	8336	8943	9664	9085
Com_463_neg	Gluconolactone	C6H10O6	178.14	1.02	Carbohydrates And Its Derivatives	90-80-2	C00198	40670	50740	69220	79800	56480	50640	53730	33380	39220
Com_464_neg	DL-Panthenol	C9H19NO4	205.25	4.647	Fatty Acyls	16485-10-2	_	3097	4947	4381	5328	3810	44450	8161	9669	12850
Com_465_neg	Ethylvanillin	C9H10O3	166.17	8.701	Carbonyl compounds	121-32-4	_	14260	21090	16260	9565	5678	6160	19090	16960	5829
Com_467_neg	Gingerglycolipid B	C33H58O14	678.805	12.02	Glycerolipids	88168-90-5	_	3804	4028	4913	21290	25460	6933	4601	5895	7693
Com_468_neg	Rutin hydrate	C27H30O16.xH2O	610.52	6.36	Flavonoids	207671-50-9	_	99030	137000	132500	7684	8152	28690	84520	79640	83400
Com_469_neg	2-Acetylpyrazine	C6H6N2O	122.12	7.4	Carbonyl compounds	22047-25-2	_	227200	365300	247500	121100	162900	227900	280100	302000	143000
Com_470_neg	L-Rhamnose	C6H12O5	164.16	0.98	Carbohydrates And Its Derivatives	73-34-7	C00507	125100	69640	76700	79560	184600	384400	142100	150600	129800
Com_471_neg	Geniposide	C17H24O10	388.371	5.89	Iridoid derivatives	24512-63-8	C09781	15279	14573	8118	18990	24980	32100	12070	17040	13600
Com_472_neg	Artemisic acid	C15H22O2	234.334	13.19	Terpenoids	80286-58-4	_	2230000	2218000	2256000	2315000	1540000	1158000	2272000	2331000	784200
Com_473_neg	N alpha-Acetyl-L-glutamine	C7H12N2O4	188.08	7.4	Amino Acid And Derivatives	2490-97-3	_	1076000	1255000	1324000	1154000	1510000	1493000	1155000	1240000	1261000
Com_474_neg	Isomaltulose	C12H22O11	342.116	0.97	Carbohydrates And Its Derivatives	13718-94-0	C01742	13340000	20580000	16930000	21590000	25910000	21760000	22330000	23960000	24720000
Com_475_neg	4-Methoxycinnamic acid	C10H10O3	178	8.56	Cinnamic acids and derivatives	830-09-1	_	18530	23010	24610	81480	126600	70880	44980	57220	76980
Com_476_neg	Polydatin	C20H22O8	390.38	6.543	Phenylpropanoids and polyketides	65914-17-2	C10275	14930	15580	13180	47010	38710	59170	32740	22500	36130
Com_477_neg	Diosmetin	C16H12O6	300.26	8.911	Flavones and Flavonols	520-34-3	C10038	15550	16850	10980	4417	5393	5646	9161	8800	12740
Com_478_neg	Geniposidic acid	C16H22O10	374.34	4.615	Terpenoids	27741-01-1	C11673	147500	125900	68040	313200	635800	405000	191100	211400	269200
Com_479_neg	Salidroside	C14H20O7	300.304	5.089	Glycosides	10338-51-9	C06046	1424000	1208000	1751000	767000	534300	1035000	1063000	1103000	1232000
Com_480_neg	Orcinol	C7H8O2	124.137	6.054	Phenols And Its Derivatives	504-15-4	C00727	8954	9575	6978	7560	3657	7354	8709	8164	6332
Com_481_neg	Poncirin	C28H34O14	594.561	8.049	Flavanones	14941-08-3	C09830	6922	33190	12100	5035	11810	9095	15230	16120	17530
Com_482_neg	2,6-Di-tert-butylphenol	C14H22O	206.167	6.04	Phenolic acids	128-39-2	_	114400	84940	39390	175800	284900	142400	188200	178500	160200
Com_483_neg	Lariciresinol-4'-O-glucoside	C26H34O11	522.211	6.56	Lignans	143663-00-7	_	18690	36950	15700	23630	41260	21640	16690	20790	16650
Com_484_neg	9S-Hydroxy-10E,12Z-octadecadienoic acid	C18H32O3	296.235	12.61	Fatty Acyls	15514-85-9	_	13030	22000	11350	54880	87090	74370	39080	37070	46120
Com_485_neg	Sibiricose A3	C19H26O13	462.137	5	Phenolic acids	139726-39-9	_	15320	24090	16780	23570	138000	17780	26480	33160	33620
Com_486_neg	(7S,8S)-DiHODE	C18H32O4	312.23	1.3	Fatty Acyls	143288-65-7	C07354	199700	206800	212000	149600	99140	159200	219300	243600	127000
Com_487_neg	Kaempferitrin	C27H30O14	578.519	6.641	Flavones and Flavonols	482-38-2	C16981	28150	16420	27650	12659	16207	6628	12910	15160	20820
Com_488_neg	Neochlorogenic acid	C16H18O9	354.309	4.879	Polyphenol	906-33-2	C17147	20350000	32580000	25400000	12220000	18390000	15270000	18420000	20280000	23210000
Com_489_neg	Cyanin chloride	C27H31ClO16	646.98	4.725	Anthocyanins	2611-67-8	_	405000	122300	181800	3749	2707	22011	86440	123200	82970
Com_490_neg	Cyanidin 3-O-glucoside	C21H21ClO11	484.84	5.21	Anthocyanins	7084-24-4	C08604	95490	74410	45610	9549	21540	14350	41940	29430	35760
Com_491_neg	Cynarin	C25H24O12	516.458	6.89	Organic Acid And Its Derivatives	1182-34-9	C10445	77510	120300	62290	653100	706800	1249000	464900	541400	772200
Com_492_neg	Episalvianolic acid B	C36H30O16	718.624	7.36	Phenolic acids	2250	_	10811	3384	5912	3252	11034	20880	10070	12810
Com_493_neg	D-Xylonic acid	C5H10O6	166.048	0.9	Organic Acid And Its Derivatives	526-91-0	_	18170000	22270000	15930000	47910000	35210000	33260000	25600000	24690000	22190000
Com_494_neg	Pantetheine	C11H22N2O4S	278.13	5.84	Vitamins	496-65-1	C00831	2494000	3465000	1284000	1122000	1321000	1576000	3740000	3703000	1616000
Com_495_neg	4-Ethylphenol	C8H10O	122.16	7.42	Benzene and substituted derivatives	123-07-9	C13637	561800	412700	417500	276000	419700	170000	482100	432800	147900
Com_496_neg	Dihydromyricetin	C15H12O8	320.25	6.97	Flavonoids	27200-12-0	C02906	219000	113300	88980	50596	68224	4220	72410	60910	97690
Com_497_neg	4,5-DCQA Isochlorogenic acid C	C25H24O12	516.458	6.93	Phenols And Its Derivatives	32451-88-0	_	9104	6703	9918	16700	33090	9931	8122	13490	20950
Com_498_neg	3,6’-Disinapoyl sucrose	C34H42O19	754.695	7.05	Cinnamic acids and derivatives	139891-98-8	_	1468000	790500	660700	2074000	5018000	4131000	2267000	2269000	1385000
Com_499_neg	Notoginsenoside R2	C41H70O13	770.999	8.78	Terpenoids	80418-25-3	_	2684	5518	3072	12014	23383	16065	9531	12590	11470
Com_500_neg	5-O-p-Coumaroylquinic acid	C16H18O8	338	5.4	Cinnamic acids and derivatives	9027000	_	19170000	11280000	14600000	18260000	19930000	12310000	13860000	16810000
Com_501_neg	Chrysoeriol O-acetylhexoside	C24H24O12	504.1	4.81	Flavonoids	14840	_	16850	11690	83630	92530	75530	44580	41380	41940
Com_502_neg	D-Erythrose 4-phosphate	C4H9O7P	200.084	1.08	Carbohydrates And Its Derivatives	585-18-2	C00279	1123000	702100	686000	1131000	1948000	1170000	1181000	1185000	1177000
Com_503_neg	D-Fructose 1,6-bisphosphate	C6H14O12P2	340.116	0.88	Sugar Acids And Its Derivatives	488-69-7	C00354	503800	524500	839000	455100	291300	543100	462900	444800	737200
Com_504_neg	Guanosine 5'-triphosphate	C10H16N5O14P3	523.18	0.9	Nucleotide And Its Derivates	1986-01-01	C00044	5231	8165	4048	5880	10050	6024	8400	5656	2342
Com_505_neg	Lactic acid	C3H6O3	90.078	1.48	Organic Acid And Its Derivatives	50-21-5	C01432	630700	836400	1184000	448100	426500	509700	660800	568800	638800
Com_506_neg	6-Phosphogluconic acid	C6H13O10P	276.135	0.91	Carbohydrates And Its Derivatives	921-62-0	_	29380	37230	79830	142000	87630	120600	63810	63070	97510
Com_507_neg	2,5-Dihydroxybenzoic acid	C7H6O4	154.12	5.44	Benzoic acids and derivatives	490-79-9	C00628	17060	125200	26010	60890	92710	67369	70600	58930	41480
Com_508_neg	D-Arabinose 5-phosphate	C5H11O8P	230.11	0.9	Pentose phosphates	13137-52-5	C01112	2456000	3317000	2968000	4013000	1013000	2028000	2404000	2390000	2403000
Com_509_neg	dUMP	C9H13N2O8P	308.182	0.92	Nucleotide And Its Derivates	964-26-1	C00365	86860	155700	218800	104100	59410	138500	199400	140300	232800
Com_510_neg	Deoxyribose 5-Phosphate	C5H11O7P	235.084	0.82	Pentose phosphates	102916-66-5	_	43750	81360	79520	104700	58090	72050	61700	64720	89310
Com_511_neg	Licoagroside D	C22H24O10	448.426	11.44	Alcohols and polyols	464196-55-2	_	18820	26480	15100	31750	48060	79340	32650	35780	40630
Com_512_neg	Erucic acid	C22H42O2	338.568	2.37	Fatty Acyls	112-86-7	C08316	167400	218500	93730	469100	566510	435150	236500	240400	318600
Com_513_neg	dGTP	C10H16N5O13P3	507.181	1.1	Nucleotide And Its Derivates	2564-35-4	C00286	4655	2520	6807	7645	2141	5120	3444	1927	3797
Com_514_neg	D-Galactonic acid	C6H12O7	196.155	0.92	Organic Acid And Its Derivatives	13382-27-9	C00880	3154000	3786000	3132000	8409000	7236000	6536000	5698000	6027000	4362000
Com_515_neg	Isovanillic acid	C8H8O4	168.15	6.1	Benzoic acids and derivatives	645-08-9	_	44570	50010	71170	31060	93520	55360	45220	60340	55360
Com_516_neg	Hydroferulic acid	C10H12O4	196.2	6.74	Phenylpropanoids and polyketides	1135-23-5	_	2455000	2378000	1981000	1472000	1886000	1380000	1697000	1735000	2130000
Com_517_neg	Fructose	C6H12O6	180.16	0.92	Carbohydrates And Its Derivatives	57-48-7	C02336	2083000	1580000	2326000	1677000	2546000	1652000	2436000	1597000	1784000
Com_518_neg	Plantagoside	C21H22O12	466.398	6.09	Flavanones	78708-33-5	C17531	138200	125400	149700	42747	58661	56661	60520	62280	58610
Com_519_neg	Galactinol	C12H22O11	342.116	0.99	Carbohydrates And Its Derivatives	26800000	C01235	25830000	36740000	34610000	33490000	34250000	32830000	32190000	27400000
Com_520_neg	Ribulose-5-phosphate	C5H11O8P	230.02	0.93	Carbohydrates And Its Derivatives	3443000	_	3918000	3098000	5216000	6557000	5992000	3910000	3160000	3812000
Com_521_neg	Morin	C15H10O7	302.043	8.05	Flavonoids	6472-38-4	C10105	213100	399000	154400	62990	95880	118700	165200	189500	213700
Com_522_neg	Sucrose	C12H22O11	342.116	0.98	Carbohydrates And Its Derivatives	57-50-1	C00089	12420000	12380000	17100000	18360000	16190000	12970000	14690000	14390000	13090000
Com_523_neg	Laricitrin	C16H12O8	332.262	2.6	Flavones and Flavonols	53472-37-0	C12633	374800	632500	337600	2113000	3195000	2833000	1188000	1188000	1677000
Com_525_neg	O-Phospho-L-serine	C3H8NO6P	185.072	1.03	Amino Acid And Derivatives	407-41-0	C01005	167300	150600	147200	167200	188000	161100	249200	209100	112300
Com_526_neg	D-Glucose 1-phosphate	C6H13O9P	260.136	0.86	Carbohydrates And Its Derivatives	539700	C00103	960800	1033000	1019000	418800	896800	779600	754900	845300
Com_527_neg	Phosphoenolpyruvic acid	C3H5O6P	168.042	1.04	Organic Acid And Its Derivatives	284200	C00074	466400	709400	2009000	219300	423800	548600	574700	754400
Com_528_neg	Forsythoside B	C34H44O19	756.702	6.3	Phenylpropanoids	81525-13-5	_	61770	27910	53710	27665	35756	25099	17150	27480	25890
Com_529_neg	(+)-Dipentene	C10H16	136.234	18.28	Terpenoids	5989-27-5	_	2952000	2825000	2883000	3021000	2847000	2649000	2877000	3123000	2571000
Com_530_neg	3-O-p-coumaroyl shikimic acid O-hexoside	C22H26O12	482.1	5.92	Alcohols and polyols	105000	_	82940	33480	527400	653200	591600	350700	370200	336600
Com_531_neg	D-Erythronolactone	C4H6O4	118.027	4.05	Lactones	15667-21-7	_	33010	30470	34520	32790	56810	41490	86580	82730	112600
Com_532_neg	L-3-Phenyllactic Acid	C9H10O3	166.174	6.03	Phenylpropanoids and polyketides	20312-36-1	_	10130	4505	13006	15850	15910	16730	19390	22830	13170
Com_533_neg	L(-)-Malic acid	C4H6O5	134.022	1.08	Tca Cycle	636-61-3	_	378700000	398900000	267500000	335400000	347000000	313200000	329900000	337600000	363900000
Com_534_neg	S-Methylglutathione	C11H19N3O6S	321.1	1.12	Amino Acid And Derivatives	2922-56-7	C11347	21760	20240	12830	13990	17780	12910	15790	12540	17240
Com_535_neg	4-Hydroxy-3-methoxycinnamic acid	C10H10O4	194.058	5.34	Cinnamic acids and derivatives	537-98-4	C01494	2491000	2574000	1292000	4695000	11410000	5451000	5150000	4491000	5722000
Com_536_neg	Dl-3,4-Dihydroxymandelic acid	C8H8O5	184.037	2.41	Phenols And Its Derivatives	775-01-9	_	13230	17860	6465	163400	222900	166700	82540	76340	97600
Com_537_neg	3-N-Methyl-L-histidine	C7H11N3O2	169.181	0.85	Amino Acid And Derivatives	368-16-1	_	42490	61100	31310	54250	41050	50590	47360	50070	51060
Com_538_neg	3-Hydroxypropanoic acid	C3H6O3	90.032	1.21	Organic Acid And Its Derivatives	503-66-2	C01013	92970	113600	87810	93600	116000	107600	87100	116800	107700
Com_539_neg	1,5-Anhydro-D-glucitol	C6H12O5	164.069	1	Alcohols and polyols	154-58-5	C07326	51770	35370	40110	132400	181300	201500	90960	81900	74990
Com_540_neg	5-oxoproline	C5H7NO3	129.043	1.63	Amino Acid And Derivatives	149-87-1	_	133000	271000	243800	163200	266500	207100	207300	208800	244600
Com_541_neg	Dihydrokaempferol	C15H12O6	288.063	5.75	Flavonoids	480-20-6	C00974	41080	50200	30050	177200	162400	219700	98260	116400	102500
Com_542_neg	Usnic acid	C18H16O7	344.32	13.8	Organic Acid And Its Derivatives	125-46-2	_	1959	1768	1991	2467	3138	3310	2331	2922	3979
Com_543_neg	Cedrol	C15H26O	222.37	10.67	Terpenoids	77-53-2	C09631	193400	198400	215400	172500	144900	118300	204200	231500	123000
Com_544_neg	Maltose	C12H22O11	342.3	1.01	Carbohydrates And Its Derivatives	69-79-4	C00208	665400	518500	925800	938400	988300	930400	1132000	649300	578000
Com_545_neg	Antiarol	C9H12O4	184.19	6.88	Phenols And Its Derivatives	642-71-7	C10765	11860	9622	7085	9478	20710	7726	7995	11950	12520
Com_546_neg	1-Naphthyl acetate	C12H10O2	186.21	6.99	Benzene and substituted derivatives	830-81-9	_	119300	213900	245200	483000	846400	563400	409500	458700	541500
Com_547_neg	Xanthoxyline	C10H12O4	196.2	10.97	Carbonyl compounds	90-24-4	_	6112	3387	3668	4210	3050	2292	4111	4547	2975
Com_548_neg	p-Coumaric acid-4-O-glucoside	C15H18O8	326.1	5.55	Phenolic acids	117405-48-8	_	545000	789900	1302000	3071000	4271000	2787000	1876000	1825000	2490000
Com_549_neg	Lumichrome	C12H10N4O2	242.233	5.93	Alkaloids and derivatives	1086-80-2	C01727	12340	28710	2500	36770	63030	24930	29230	22170	32060
Com_550_neg	Pinoresinol-glucoside	C26H32O11	520.526	7.23	Lignans	69251-96-3	_	6882	4076	12700	23360	9498	16610	10800	4914	9105
Com_551_neg	Guanidineacetic acid	C3H7N3O2	117.054	1.13	Amino Acid And Derivatives	352-97-6	_	17970	16700	6962	10810	31530	20820	8631	22690	15650
Com_552_neg	Propylparaben	C10H12O3	180.2	9.67	Benzene and substituted derivatives	94-13-3	_	32620	41550	39760	39130	42260	38800	38240	33930	40470
Com_553_neg	Ferulic acid methyl ester	C11H12O4	208.21	8.84	Cinnamic acids and derivatives	2309-07-01	_	87650	91870	88520	524100	431400	446400	218700	233300	334900
Com_554_neg	Isomucronulatol-7-O-glucoside	C23H28O10	464.469	6.53	Flavonoids	94367-43-8	_	8532000	12060000	5407000	3056000	3569000	4180000	5697000	6140000	6693000
Com_555_neg	N-Acetyl-L-Tryptophan	C13H14N2O3	246.1	6.72	Amino acids and derivatives	1218-34-4	_	108400	124000	43140	47800	68190	23030	72940	67030	64610
Com_556_neg	2,4-Di-Tert-Butylphenol	C14H22O	206.167	6.02	Phenolic acids	96-76-4	_	111600	89020	49040	194500	262100	166200	173900	140400	116100
Com_557_neg	3-O-p-Coumaroylquinic acid	C16H18O8	338.1	5.92	Phenolic acids	87099-71-6	_	434100	888100	444500	583000	953500	869400	620000	739200	809000
Com_558_neg	Rosmarinic acid-3'-O-glucoside	C24H26O13	522.137	6.54	Phenolic acids	910028-78-3	_	25020	38390	14210	49280	36380	28400	60550	39910	16850
Com_559_neg	2,6-Dimethyl-7-octene-2,3,6-triol	C10H20O3	188.141	7.31	Alcohols and polyols	73815-21-1	_	126200	156100	161600	155400	208200	199000	154900	144900	174200
Com_560_neg	1-Hydroxypinoresinol-1-O-Glucoside	C26H32O12	536.189	6.62	Lignans	81495-71-8	_	8015	4341	5872	12650	35780	17760	14500	9398	14990
Com_561_neg	L-Citramalic acid	C5H8O5	148.037	1.46	Organic Acid And Its Derivatives	6236-09-05	C02614	331900	305600	318800	643100	512000	691700	476600	469400	496000
Com_562_neg	12(13)-EpOME	C18H32O3	296.235	12.61	Fatty Acyls	6799-85-5	C14826	11380	19290	12030	51360	80950	77300	36570	35450	41190
Com_563_neg	Sebacic acid	C10H18O4	202.248	8.111	Organic Acid And Its Derivatives	111-20-6	C08277	141700	145900	144800	152600	168800	182100	149500	147900	179900
Com_564_neg	Triacanthine	C10H13N5	203.24	6.178	Nucleotide And Its Derivates	2365-40-4	C08435	10350	9451	10540	7746	12900	14900	8341	12240	8205
Com_565_neg	Ethyl caffeate	C11H12O4	208.211	8.507	Cinnamic acids and derivatives	102-37-4	_	10940	9065	9037	61310	56210	39810	27910	23920	30170
Com_566_neg	3,4-Dihydroxyphenylacetic acid	C8H8O4	168.15	4.949	Benzoic acids and derivatives	102-32-9	C01161	89970	78870	78310	122600	144600	60480	83680	99430	93280
Com_567_neg	2-Methylpentanedioic acid	C6H10O4	146.14	5.012	Organic Acid And Its Derivatives	617-62-9	_	139300	103200	77550	77970	137100	114100	96030	93510	85810
Com_568_neg	Isoquercitrin	C21H20O12	464.38	6.596	Flavones and Flavonols	482-35-9	C05623	15450000	24170000	8632000	3250000	5584000	6173000	9436000	10310000	12310000
Com_569_neg	Dulcitol	C6H14O6	182.17	0.897	Carbohydrates And Its Derivatives	608-66-2	C01697	19950	21660	17230	30480	46340	37350	31160	32060	28000
Com_570_neg	Pyrogallol	C6H6O3	126.11	2.787	Benzene and substituted derivatives	87-66-1	C01108	41750	32180	23850	12964	4221	9538	19250	29280	17660
Com_571_neg	Quinic acid	C7H12O6	192.17	0.998	Alcohols and polyols	77-95-2	C00296	587200	1215000	1232000	1847000	1897000	2164000	1697000	1565000	1459000
Com_572_neg	Astragalus polyphenols	C20H22O9	406.38	6.588	Glycosides	82373-94-2	_	22979	17686	15268	39960	66440	42190	17740	15120	33730
Com_573_pos	L-Alanyl-L-leucine	C9H18N2O3	202.251	4.45	Amino Acid And Derivatives	3303-34-2	_	850300	1011000	522100	423500	878200	751000	711500	723000	731600
Com_574_pos	L-Saccharopine	C11H20N2O6	276.286	1.03	Amino Acid And Derivatives	997-68-2	C00449	861100	1439000	1125000	1117000	1200000	1517000	1263000	1040000	1457000
Com_575_pos	L-Methionine sulfone	C5H11NO4S	181.21	1.84	Amino Acid And Derivatives	7314-32-1	_	3430000	3145000	2053000	916000	1187000	977100	1835000	2355000	2032000
Com_576_pos	Leu-Pro	C11H21ClN2O3	264.749	9.91	Amino Acid And Derivatives	87178-63-0	_	46970	47120	49230	44130	46830	43030	52710	41370	43030
Com_577_pos	L-Cysteine-glutathione gisulfide	C13H22N4O8S2	426.466	0.96	Amino Acid And Derivatives	13081-14-6	_	2772000	2391000	1483000	1850000	1699000	1477000	1865000	2342000	1499000
Com_578_pos	L-Cystathionine	C7H14N2O4S	222.262	0.84	Amino Acid And Derivatives	56-88-2	C02291	30010	39520	107900	130900	209800	137400	116000	119700	107200
Com_579_pos	Threonyl carbamoyl adenosine	C15H20N6O8	412.35	5.08	Nucleotide And Its Derivates	23950	_	16000	12760	102700	78470	47110	32880	41330	30790
Com_580_pos	Tianshic acid	C18H37NO5	347.49	0.97	Fatty Acyls	177800	_	197900	156300	574100	514300	473100	401600	382100	346600
Com_581_pos	Tetrahydroberberine	C20H21NO4	339.39	7.39	Alkaloids and derivatives	522-97-4	_	226500	197600	41740	84460	99920	92580	141900	129800	103500
Com_582_pos	N', N''-Caffeoyl, feruloylputrescine	C23H26N2O6	426.46	0.98	Amines	3577000	_	2957000	2927000	2859000	2915000	2378000	2965000	3048000	3806000
Com_583_pos	N',N'',N'''-Tri-p-cinnamoylagmatine	C32H32N4O3	520.6	5.89	Amines	30140	_	28690	10140	8334	9894	9649	8850	9783	5034
Com_584_pos	N', N''-Caffeoyl, p-cinnamoylputrescine	C22H24N2O4	380.44	1.32	Amines	55990	_	62100	61110	59230	51300	87740	62330	91050	47190
Com_585_pos	Putrescine	C4H12N2	88.1	0.68	Amines	110-60-1	C00134	1627000	2548000	2048000	301700	1023000	295400	1512000	1282000	1265000
Com_586_pos	Malvidin 3-O-galactoside	C23H25O12	493	7.63	Anthocyanins	59010	_	29490	18650	23290	27330	37770	16670	23890	15800
Com_587_pos	1,5-Diaminopentane	C5H14N2	102.116	0.83	Amines	462-94-2	C01672	201200	149100	154800	49120	52580	19130	138200	105700	116900
Com_588_pos	Maleic acid	C4H4O4	116.011	0.96	Organic Acid And Its Derivatives	110-16-7	C01384	35850000	34030000	34910000	4320000	5069000	3971000	24010000	20930000	19670000
Com_589_pos	Phytocassane C	C20H30O3	318.1	5.19	Terpenoids	6937	_	28370	23680	9131	10050	13533	20200	9580	21760
Com_590_pos	C-hexosyl-luteolin O-p-coumaroylhexoside	C36H36O18	756.66	6.38	Flavonoids	353600	_	108500	479500	172902	7355	98337	157600	131800	165000
Com_591_pos	Chrysoeriol 5-O-hexoside	C22H22O11	462.404	7.18	Flavonoids	513300	_	481400	392200	175100	282700	227600	362600	343100	274200
Com_592_pos	Sarcosine	C3H7NO2	89.093	0.9	Amino Acid And Derivatives	107-97-1	C00213	11600000	13820000	12330000	9905000	9848000	8769000	12260000	10310000	10540000
Com_593_pos	Spermidine	C7H19N3	145.246	0.68	Amines	124-20-9	C00315	66500	62910	49400	56960	57720	66740	63330	56280	43180
Com_594_pos	S-Methyl-5'-thioadenosine	C11H15N5O3S	297.333	4.94	Nucleotide And Its Derivates	375100	C00170	481900	293200	439300	627400	356200	556900	561400	517000
Com_595_pos	R-Aminobutyrate	C4H9NO2	103.12	0.91	Organic Acid And Its Derivatives	3775-73-3	_	15940000	17510000	13590000	13370000	22030000	19380000	20200000	16660000	15360000
Com_596_pos	Purine	C5H4N4	120.112	4.1	Purines and purine derivatives	120-73-0	C15587	16010	22530	15060	14940	19870	17440	15140	18720	19660
Com_597_pos	S-Adenosyl-methionine	C22H30N6O8S2	570.639	0.84	Nucleotide And Its Derivates	17176-17-9	_	3304000	6332000	3379000	2032000	3321000	2566000	2286000	3742000	2314000
Com_598_pos	Vitamin B2	C17H20N4O6	376.364	5.94	Vitamins	83-88-5	C00255	183700	282400	110200	311400	392800	285500	283200	261200	273300
Com_599_pos	Nε,Nε,Nε-trimethyllysine	C9H20N2O2	188.267	0.76	Amino Acid And Derivatives	19253-88-4	_	16060000	17030000	13510000	11740000	14840000	11660000	15210000	12710000	14140000
Com_600_pos	Linderane	C15H16O4	260.285	11.266	Terpenoids	13476-25-0	C09495	65720	62570	75570	245000	135300	173500	131100	107900	120900
Com_601_pos	Schaftoside	C26H28O14	564.492	6.074	Flavones and Flavonols	51938-32-0	C10181	81320	89310	56340	46480	60790	55580	53150	43530	79870
Com_602_pos	Nodakenin	C20H24O9	408.399	6.909	Phenylpropanoids	495-31-8	C09279	581300	698400	278700	790800	973300	729200	729800	770600	671100
Com_603_pos	Cyanidin 3-O-malonylhexoside	C24H23O14	535.1	6.73	Anthocyanins	80410000	_	32810000	59630000	8933	12310	7685	28860000	30340000	28360000
Com_604_pos	PolygalaxanthoneⅣ	C27H32O15	596.542	7.84	Ketones	35900	_	60780	52550	21978	8319	4945	25670	26290	25590
Com_605_pos	3-[(Carboxycarbonyl)amino]-L-alanine	C5H8N2O5	176.129	0.84	Organic Acid And Its Derivatives	5302-45-4	_	32490	27260	18400	17120	19010	17760	21280	15920	16380
Com_606_pos	Adenosine 5'-Diphosphate	C10H15N5O10P2	427.201	1.05	Nucleotide And Its Derivates	58-64-0	C00008	972500	2056000	2732000	1886000	2506000	1063000	2349000	1821000	2029000
Com_607_pos	Aspartic Acid	C4H7NO4	133.103	0.84	Amino Acid And Derivatives	6899-03-02	C16433	24900000	38880000	27680000	27920000	22680000	18410000	28810000	25790000	25220000
Com_608_pos	Ala-gly	C5H10N2O3	146.144	0.84	Amino Acid And Derivatives	687-69-4	_	17760000	46940000	43250000	13840000	17640000	7207000	28870000	25470000	23560000
Com_609_pos	Allopurinol	C5H4N4O	136.111	2.69	Nucleotide And Its Derivates	315-30-0	_	25830	141600	87430	276600	778400	273900	300000	242000	253100
Com_610_pos	Gly-Phe	C11H14N2O3	222.24	4.88	Amino Acid And Derivatives	3321-03-07	_	151600	177600	100300	123500	312600	173900	188900	165700	161300
Com_611_pos	glutathione disulfide	C20H32N6O12S2	612.631	1.81	Amino Acid And Derivatives	27025-41-8	C00127	6998000	4772000	10310000	3179000	991800	1873000	4733000	4320000	4510000
Com_612_pos	Histidine	C6H9N3O2	155.15	0.81	Amino Acid And Derivatives	4998-57-6	C00768	11840000	10890000	6667000	3505000	6167000	2665000	6723000	6460000	6522000
Com_613_pos	Homocysteic acid	C4H9NO5S	183.18	1.83	Amino Acid And Derivatives	1001-13-4	_	184000	143100	45890	33170	60650	40550	89580	77740	88090
Com_614_pos	Homoserine	C4H9NO3	119.119	0.9	Amino Acid And Derivatives	1927-25-9	_	16310000	14920000	8472000	8786000	11820000	5460000	12170000	10640000	9435000
Com_615_pos	Isomaltose	C12H22O11	342.297	0.9	Carbohydrates And Its Derivatives	499-40-1	C00252	316700	347300	292400	784600	798300	803200	467200	686900	584400
Com_616_pos	Tricetin O-hexoside	C21H20O12	464.383	6.46	Flavonoids	7000000	_	11190000	6115000	3445000	5177000	3941000	5639000	4765000	5122000
Com_617_pos	Citronellyl acetate	C12H22O2	198.3	11.795	Fatty Acyls	150-84-5	C12298	980700	614300	638900	753000	1062000	927000	1213000	828700	797200
Com_618_pos	6-Paradol	C17H26O3	278.39	12.85	Benzene and substituted derivatives	27113-22-0	C10482	10190	24910	15240	24200	37820	25810	28920	30170	26880
Com_619_pos	N-(Phenylacetyl)-L-phenylalanine	C17H17NO3	283.322	4.09	Amino Acid And Derivatives	738-75-0	_	6232	14300	7232	4518	10060	6000	9563	5867	11310
Com_620_pos	N-(3-Indolylacetyl)-L-Alanine	C13H14N2O3	246.262	6.78	Indoles and derivatives	57105-39-2	_	24370	17600	23730	32640	45840	28940	23900	15190	27310
Com_621_pos	N-(9H-Purin-6-ylcarbamoyl)threonine	C10H12N6O4	280.24	14.46	Nucleotide And Its Derivates	395100	_	408900	409900	548000	531200	541500	460600	417400	421100
Com_622_pos	Betanin	C24H26N2O13	550.143	6.65	Alkaloids and derivatives	7659-95-2	C08540	750700	570300	411000	33460	19770	229737	430200	465300	414900
Com_623_pos	D-Panthenol	C9H19NO4	205.131	4.7	Fatty Acyls	81-13-0	C05944	6835	12470	7483	10790	4164	75090	19260	18150	15170
Com_624_pos	N2-Acetyl-L-lysine	C8H16N2O3	188.224	1.03	Amino Acid And Derivatives	1946-82-3	C12989	4631000	4892000	3676000	2717000	4865000	5114000	4826000	2604000	5977000
Com_625_pos	Nε-(1-Carboxymethyl)-L-lysine	C8H16N2O4	204.224	0.84	Amino Acid And Derivatives	5746-04-03	_	234500	376200	237300	245800	285800	171800	223000	270800	211200
Com_626_pos	N-Methyl-a-aminoisobutyric acid	C5H11NO2	117.146	1.22	Amino Acid And Derivatives	2566-34-9	_	49480000	52260000	27270000	15220000	21900000	12800000	30030000	27500000	25010000
Com_627_pos	N-Methyl-L-arginine hydrochloride	C7H17ClN4O2	224.688	0.95	Amino Acid And Derivatives	156706-47-7	_	1820000	2035000	1581000	880100	1150000	724000	1599000	1237000	1374000
Com_628_pos	Oleoylethanolamide	C20H39NO2	325.298	14.61	Amines	111-58-0	C20792	4603	23910	5211	8670	9934	5393	8690	9988	6982
Com_629_pos	N-Acetyl-D-phenylalanine	C11H13NO3	207.226	4.1	Amino Acid And Derivatives	10172-89-1	C05620	42830	75740	51590	55930	63160	41860	75010	78970	34560
Com_630_pos	4',5,6,7-Tetramethoxyflavone	C19H18O6	342.11	9.87	Flavonoids	1168-42-9	C14472	4579	11520	10810	6094	5781	6586	7302	5019	8620
Com_631_pos	Scopolamine	C17H21NO4	303.353	5.353	Organic Acid And Its Derivatives	51-34-3	C01851	646100	744600	797000	409100	326200	416100	478100	514500	532500
Com_632_pos	Isorhychophylline	C22H28N2O4	384.469	7.211	Alkaloids and derivatives	6859-01-04	_	12090	39230	16460	15202	14670	17820	14100	17770	14910
Com_633_pos	Xanthosine	C10H12N4O6	284.225	3.928	Nucleotide And Its Derivates	146-80-5	C01762	14200	39830	8486	47290	66560	51910	29010	42000	42340
Com_634_pos	Pyridoxamine	C8H12N2O2	168.09	0.8	Pyridines and derivatives	85-87-0	C00534	83740	128100	77070	27850	40720	43260	69770	55030	72620
Com_635_pos	pyridoxal	C8H9NO3	167.16	1.15	Vitamins	66-72-8	C00250	7102000	6873000	7275000	6917000	6335000	6268000	6752000	5770000	6089000
Com_636_pos	Feruloylcholine	C15H22NO4	280	12.63	Cinnamic acids and derivatives	92470	_	79130	64230	68000	77530	72780	90450	97960	63750
Com_637_pos	1,4-dihydro-1-Methyl-4-oxo-3-pyridinecarboxamide	C7H8N2O2	152.059	1.66	Pyridines and derivatives	769-49-3	_	146200	376000	157200	346700	260900	76290	291000	233000	259900
Com_638_pos	Peonidin O-hexoside	C22H23O11	463.123	6.8	Anthocyanins	90326	_	106933	75226	262300	146500	153800	129300	93650	85400
Com_639_pos	Coumaroyl choline	C14H20NO3	250	5.29	Coumarins and derivatives	64850	_	76750	20990	37320	23550	24070	35460	36870	39240
Com_640_pos	Melezitose	C18H32O16	504.44	0.998	Carbohydrates And Its Derivatives	597-12-6	C08243	208700000	275900000	147200000	611900000	452400000	483800000	391800000	404600000	373400000
Com_641_pos	Abietic Acid	C20H30O2	302.45	14.89	Terpenoids	514-10-3	C06087	135900	99950	131900	152800	129200	154300	171100	110200	116400
Com_642_pos	Indole-3-carboxylic acid	C9H7NO2	161.16	7.142	Indoles and derivatives	771-50-6	C19837	45880	39160	32290	33380	69780	38180	55520	49910	35460
Com_643_pos	N-acetylglycine	C4H7NO3	117.043	0.91	Amino Acid And Derivatives	543-24-8	_	1300000	1783000	3276000	4905000	4279000	2940000	3440000	3126000	2966000
Com_644_pos	Scopolin	C16H18O9	354.096	5.51	Phenylpropanoids	531-44-2	C01527	2543000	5297000	3965000	58690000	44430000	59830000	25400000	32040000	36520000
Com_645_pos	N-Acetylthreonine	C6H11NO4	161.069	1.73	Amino Acid And Derivatives	17093-74-2	_	288600	284200	248600	387800	329600	326500	366000	324000	299300
Com_646_pos	1-O-Caffeoyl quinic acid	C16H18O9	354.095	5.43	Alcohols and polyols	235700	_	604200	626500	153600	226200	253600	299700	278800	278700
Com_647_pos	Tricin 5-O-acetylglucoside	C25H26O13	534.109	6.1	Flavonoids	10470	_	12490	4170	25700	32220	21410	17510	20310	18810
Com_648_pos	7-methylguanine	C6H7N5O	165.065	4.11	Purines and purine derivatives	578-76-7	_	12290000	19460000	12080000	13550000	17540000	13390000	15820000	14030000	14230000
Com_649_pos	Palmaturbine	C20H20NO4	338.383	7.18	Alkaloids and derivatives	16176-68-4	_	10666	9597	4705	12620	18180	8865	12100	5041	14240
Com_650_pos	p-Aminocinnamic acid	C9H9NO2	163.176	4.05	Cinnamic acids and derivatives	2393-18-2	_	10070	13630	7103	12680	104900	16700	22450	30800	24280
Com_651_pos	(+)-Anwulignan	C20H24O4	328.408	6.42	Lignans	107534-93-0	_	137600	45420	106100	63848	66739	51033	56260	44750	76920
Com_652_pos	Asp-glu	C9H14N2O7	262.217	0.96	Amino Acid And Derivatives	6157-06-08	_	124400	363000	300500	172100	141100	150100	216900	146000	194200
Com_653_pos	L-Hydroxylysine	C6H14N2O3	163.195	0.9	Amino Acid And Derivatives	1190-94-9	C16741	2795000	2646000	2750000	2954000	2927000	3201000	3199000	2701000	2841000
Com_654_pos	Dl-3-Hydroxynorvaline	C5H11NO3	133.146	0.85	Amino Acid And Derivatives	2280-42-4	_	26200000	40980000	29390000	30790000	25560000	22450000	31940000	28130000	27360000
Com_655_pos	D-Homocysteine	C4H9NO2S	135.185	1.86	Amino Acid And Derivatives	454-28-4	_	115900	130100	18770	27810	51730	40990	75240	63760	57790
Com_656_pos	Deoxyadenosine	C10H13N5O3	251.242	2.78	Nucleotide And Its Derivates	958-09-8	C00559	260800	393500	125000	264000	260100	289900	263100	263200	255200
Com_657_pos	Cycloleucine	C6H11NO2	129.157	0.84	Amino Acid And Derivatives	52-52-8	C03969	36680000	89500000	96650000	58951000	64830800	61829000	55970000	51370000	51630000
Com_658_pos	2-Pyrrolidinone	C4H7NO	85.1	2.369	Organoheterocyclic compounds	616-45-5	_	198100	337700	179000	112700	164500	171000	211400	189100	186500
Com_659_pos	Lipoamide	C8H15NOS2	205.341	4.89	Organoheterocyclic compounds	940-69-2	C00248	4356	6140	2066	19480	24250	16580	12340	17270	13010
Com_660_pos	Betaine	C5H11NO2	117.15	0.907	Alkaloids and derivatives	107-43-7	C00719	1648000	2062000	4079000	5671000	4831000	3355000	4041000	3548000	3570000
Com_661_pos	5-Methyluridine	C10H14N2O6	258.228	1.02	Nucleotide And Its Derivates	1463-10-1	_	117400	101600	134900	144300	176800	160200	124100	109300	132700
Com_662_pos	4aR-(4aalpha,6beta,8aalpha)]-4a,5,6,7,8,8a-Hexahydro-4,8a-dimethyl-6-(1-methylethenyl)-2(1H)-naphthalenone	C15H22O	218.33	11.66	Terpene	11660000	_	12000000	11270000	11120000	11810000	11290000	11420000	11460000	11300000
Com_663_pos	Guanosine 3',5'-Cyclic Monophosphate	C10H12N5O7P	345.205	0.71	Nucleotide And Its Derivates	7665-99-8	C00942	41960	24710	21620	14960	34620	25360	34660	19160	20680
Com_664_pos	Kynurenine	C10H12N2O3	208.214	3.78	Ketones	343-65-7	C01718	223400	174700	161000	318200	378900	390500	279700	269100	277700
Com_665_pos	Histamine	C5H9N3	111.145	1.04	Amines	51-45-6	C00388	741100	972400	564600	540700	800400	677500	732500	709900	543000
Com_666_pos	N-Phenylacetylglycine	C10H11NO3	193.199	6.55	Amino Acid And Derivatives	500-98-1	_	48690	55730	49109	30230	50380	41690	84220	34460	55130
Com_667_pos	N-Acetylputrescine	C6H14N2O	130.188	0.75	Amino Acid And Derivatives	18233-70-0	C02714	124300	303600	102500	110100	43770	77386	79910	62090	46440
Com_668_pos	N-Acetyl-L-Tyrosine	C11H13NO4	223.225	5.17	Amino Acid And Derivatives	537-55-3	_	93190	114600	49770	1548000	2165000	1181000	1009000	956300	822400
Com_669_pos	N-Acetyl-L-valine	C7H13NO3	159.183	0.96	Amino Acid And Derivatives	96-81-1	_	1801000	1287000	986100	1436000	2848000	1566000	1546000	1325000	1613000
Com_670_pos	N-Acetyl-5-hydroxytryptamine	C12H14N2O2	218.252	5.98	Amino Acid And Derivatives	1210-83-9	C00978	65120	39420	83560	720200	664300	519700	584400	376500	428000
Com_671_pos	N8-Acetylspermidine	C9H23Cl2N3O	260.204	1.06	Organic Acid And Its Derivatives	34450-15-2	C01029	61850	63560	40690	150800	326800	139600	123000	138600	140000
Com_672_pos	N1-Acetylspermine	C12H28N4O	244.377	0.88	Amines	25593-72-0	C02567	97050	196700	99870	104100	178500	210300	168200	127000	140300
Com_673_pos	Tetraethylammonium fluoride	C8H20FN	149.25	1.04	Pyrimidines and pyrimidine derivatives	665-46-3	_	544600	1136000	164400	797100	845300	646800	470900	1156000	706400
Com_674_pos	6-Aminohexanoic acid	C6H13NO2	131.173	2.1	Amino Acid And Derivatives	1319-82-0	C02378	54700	100200	46810	25900	38700	28720	53040	53510	49450
Com_675_pos	Camelliaside A	C33H40O20	756.668	6.31	Flavones and Flavonols	135095-52-2	_	13820000	7005000	13010000	3200900	3531804	2673500	3123000	4160000	5032000
Com_676_pos	5'-Deoxy-5'-(Methylthio)Adenosine	C11H15N5O3S	297.333	4.91	Nucleotide And Its Derivates	2457-80-9	_	455200	531300	305400	487000	709500	412200	608000	573600	582900
Com_677_pos	Apigenin C-pentoside	C20H18O9	402.35	0.73	Flavonoids	153700	_	167300	135600	152100	163700	79620	119000	117700	143400
Com_678_pos	Ambroxane	C16H28O	236.393	14.01	Ethers	6790-58-5	_	15520	23800	18520	20920	37070	21250	23290	18490	17270
Com_679_pos	Adenosine O-ribose	C15H21N5O8	399.39	3.45	Nucleotide And Its Derivates	107700	_	126700	50480	184900	179500	95990	116700	82600	98730
Com_680_pos	9,17-Octadecadiene-12,14-diyne-1,11,16-triol	C18H26O3	290.397	13.78	Fatty Acyls	211238-60-7	_	28310	37120	28070	222100	111400	96290	78110	79230	76130
Com_681_pos	8-Chlro-1-tetrahydronorharmanone	C11H9ClN2O	220.655	2.67	Indoles and derivatives	5565-76-4	_	402300	406600	196400	247900	405200	228100	321000	303700	296800
Com_682_pos	N',N",N"'-p-coumaroyl-cinnamoyl-caffeoyl spermidine	C34H37N3O6	583.67	4.95	Phenolamides	216800	_	289500	114000	84230	170800	113200	150000	156500	191900
Com_683_pos	N-hexosyl-p-coumaroyl putrescine	C19H28N2O7	396.1	17.63	Cinnamic acids and derivatives	14000	_	20350	14322	22200	15350	19440	14320	10920	15180
Com_684_pos	N-p-Coumaroyl spermidine	C16H25N3O2	291.1	5.34	Coumarins and derivatives	9161	_	14950	9367	25830	16930	13484	9716	7799	9384
Com_685_pos	Agmatine	C5H14N4	130.1	0.92	Amines	306-60-5	C00179	50920	192200	68060	45693	44432	33935	34820	51040	25610
Com_686_pos	1-O-Feruloyl quinic acid	C17H20O9	368.1	6.23	Alcohols and polyols	373500	_	1401000	1084000	156100	166900	271100	619700	305100	449500
Com_687_pos	LysoPC 16:2	C24H46NO7P	491.308	11.06	Phospholipid	12340	_	6607	15390	10020	4758	11810	8983	7859	8767
Com_688_pos	Cinnamoyl tyramine	C17H17NO2	267	17.3	Amino Acid And Derivatives	169100	_	176500	169900	123000	147800	137000	168800	161000	137400
Com_689_pos	Histidinol	C6H11N3O	141.1	0.72	Amines	4836-52-6	_	2480000	2367000	2283000	2097000	2163000	1671000	2217000	2328000	1819000
Com_690_pos	Tricin 7-O-acetylglucoside	C25H26O13	534.109	6.08	Flavonoids	20598	_	19643	15834	24710	18340	18100	16240	22630	17660
Com_691_pos	Deoxynojirimycin	C6H13NO4	163.173	0.73	Organoheterocyclic compounds	19130-96-2	C16843	169500	141400	128600	128100	145600	118800	150300	108800	168300
Com_692_pos	MAG (18:4)	C21H34O4	350	11.27	Glycerolipids	12160	_	12410	9619	130700	80080	103500	62900	67060	54950
Com_693_pos	Caffeic aldehyde	C9H8O3	164.1	1.84	Phenylpropanoids and polyketides	1397000	C10945	1295000	302300	305300	473400	346600	773000	590900	654700
Com_694_pos	LysoPC 16:1	C24H48NO7P	493.3	11.57	Phospholipid	42920	_	32700	80180	51730	65590	58530	56190	52290	51210
Com_695_pos	Dl-Alanyl-glycine	C5H10N2O3	146.144	0.84	Amino Acid And Derivatives	1188-01-8	_	137700000	246600000	234200000	140900000	172600000	85910000	201800000	189800000	169800000
Com_696_pos	Dl-Dihydrosphingosine	C18H39NO2	301.508	10.41	Amines	3102-56-5	_	219800	214100	243200	305000	190500	242500	359600	440200	422600
Com_697_pos	Dl-Indole-3-lactic acid	C11H11NO3	205.21	4.87	Indoles and derivatives	832-97-3	_	14760000	7099000	3414000	2701000	3452000	3061000	5223000	5168000	5695000
Com_698_pos	DL-Leucine	C6H13NO2	131.173	2.3	Amino Acid And Derivatives	328-39-2	_	1355000	810000	304700	218700	501500	312200	628000	548900	503100
Com_699_pos	Dl-Norleucine	C6H13NO2	131.173	0.9	Amino Acid And Derivatives	616-06-8	_	1187000	1589000	2910000	4323000	3530000	2560000	3079000	2710000	2385000
Com_700_pos	Proline	C5H9NO2	115.131	0.96	Amino Acid And Derivatives	609-36-9	C16435	235100000	231600000	208400000	44260000	61870000	44140000	185900000	189300000	171800000
Com_701_pos	Valine	C5H11NO2	117.146	1.09	Amino Acid And Derivatives	516-06-3	C16436	62350000	67360000	35040000	20670000	28280000	16660000	39420000	35890000	32070000
Com_702_pos	Ergothioneine	C9H15N3O2S	229.299	1.03	Amino Acid And Derivatives	497-30-3	C05570	65880	73720	551300	725300	2227000	218900	573000	563200	476500
Com_703_pos	Glutamine	C5H10N2O3	146.145	0.81	Amino Acid And Derivatives	585-21-7	C00303	190300000	362400000	345900000	154000000	191200000	85750000	271900000	259700000	230700000
Com_704_pos	Triethyl citrate	C12H20O7	276.28	9.15	Organic Acid And Its Derivatives	77-93-0	_	81770	89570	103800	78800	137800	181500	88710	99380	88630
Com_705_pos	5-Methoxytryptamine	C11H14N2O	190.24	5.4	Indoles and derivatives	608-07-1	C05659	19733	10210	9334	55940	62510	13250	23860	21870	23230
Com_706_pos	Bis(2-methyl-3-furyl)disulphide	C10H10O2S2	226.32	11.57	Organoheterocyclic compounds	28588-75-2	_	16420	9551	9269	2999	9421	24075	15910	16460	8549
Com_707_pos	7,8-Dihydroxy-4-methylcoumarin	C10H8O4	192.168	6.842	Coumarins and derivatives	2107-77-9	_	234000	330800	228100	386700	371300	180400	228300	308100	195700
Com_708_pos	L-Glycyl-L-phenylalanine	C11H14N2O3	222.1	4.97	Amino acids and derivatives	721-66-4	_	378500	521800	211800	177000	804200	343900	348500	388100	359300
Com_709_pos	Cyclen	C8H20N4	172.27	0.71	Amines	294-90-6	_	94030	109800	61830	75420	91090	58960	80960	58260	71160
Com_710_pos	S-ribosyl-L-homocysteine	C9H17NO6S	267.3	0.91	Amino Acid And Derivatives	1038000	_	1292000	1006000	1739000	2469000	1916000	1628000	1600000	1591000
Com_711_pos	1-Methylhistidine	C7H11N3O2	169.18	0.84	Amino Acid And Derivatives	332-80-9	C01152	704700	1387000	1245000	1116000	1154000	1163000	1194000	1037000	1038000
Com_712_pos	beta-Nicotinamide adenine dinucleotide phosphate	C21H29N7O17P3	744.41	1.03	Nucleotide And Its Derivates	53-59-8	C00006	64260	60490	278700	604900	74180	111100	107300	128300	168000
Com_713_pos	gamma-Glutamylglutamic acid	C10H16N2O7	276.243	1.05	Amino Acid And Derivatives	1116-22-9	_	1791000	2611000	2262000	1863000	2131000	2654000	2512000	1983000	2772000
Com_714_pos	4-D-Hydroxysphinganine	C18H39NO3	317.507	9.54	Amines	554-62-1	C12144	7945	11250	10650	10190	8574	13430	12000	12760	8879
Com_715_pos	Trimethyllysine	C9H21N2O2	189.275	1.03	Amino Acid And Derivatives	66989-56-8	_	8738000	9419000	7891000	6274000	7717000	5362000	7925000	7349000	6892000
Com_716_pos	L-Tryptophan	C11H12N2O2	204.23	4.894	Amino Acid And Derivatives	73-22-3	C00078	25430000	11590000	6260000	5533000	5430000	4456000	10710000	9025000	8369000
Com_717_pos	Pipecolic acid	C6H11NO2	129.16	1.042	Amino Acid And Derivatives	535-75-1	C00408	88970000	156800000	63960000	271600000	275000000	197500000	218800000	211200000	175300000
Com_718_pos	L-Pipecolate	C6H11NO2	129.16	1.049	Amino Acid And Derivatives	3105-95-1	C00408	17210000	34660000	12690000	76210000	84540000	43990000	53510000	48970000	44170000
Com_719_pos	Glutathione	C10H17N3O6S	307.32	1.51	Amino Acid And Derivatives	70-18-8	C00051	2066000	1006000	4293000	337200	195800	317700	906500	830400	760400
Com_720_pos	7-(2-Hydroxyethyl)theophyline	C9H12N4O3	224.217	1.17	Alkaloids and derivatives	519-37-9	_	77870	77450	101900	69020	159400	131900	104500	108000	92660
Com_721_pos	5-Sulfanyl-1-pentanesulfonamide	C5H13NO2S2	183.29	15.17	Amines	329200	_	276100	375000	371000	380700	395200	309500	287000	277000
Com_722_pos	4-Methylumbelliferyl phenylphosphonate	C16H13O5P	316.24	5.72	Phenylpropanoids	106800	_	164800	92260	45160	80820	92610	116900	104600	96690
Com_723_pos	4-Pyridoxate	C8H9NO4	183.161	2.91	Pyridines and derivatives	82-82-6	C00847	605200	718900	477400	506400	778100	397800	636100	577100	547300
Com_724_pos	4-Pyridoxic acid O-hexoside	C14H19NO9	345.306	1.66	Vitamins	1173000	_	922300	604200	6905000	8009000	6371000	4526000	4269000	5022000
Com_725_pos	Syringetin 3-O-hexoside	C23H24O13	508.1	0.98	Flavonoids	52340	_	109900	121200	836200	803700	554400	348500	347300	350300
Com_726_pos	C-hexosyl-luteolin O-hexosyl-O-pentoside	C32H38O20	742.1	0.72	Flavonoids	41570	_	23700	40410	24180	49690	28100	23340	39100	31510
Com_727_pos	Chrysoeriol 6-C-hexoside 8-C-hexoside-O-hexoside	C34H42O21	786.1	0.95	Flavonoids	29120	_	60690	40190	71960	107700	98620	61440	63810	57230
Com_728_pos	O-Phosphocholine	C5H15ClNO4P	219.604	0.87	Cholines	107-73-3	C00588	23430000	14050000	21790000	22720000	17770000	17070000	20140000	18420000	18640000
Com_729_pos	Maltol	C6H6O3	126.11	5.43	Organoheterocyclic compounds	118-71-8	C11918	366300	453700	352920	672600	849600	947300	484400	601600	435000
Com_730_pos	Pyridoxine O-glucoside	C14H21NO8	331.323	1.68	Vitamins	1802000	_	2415000	895600	744400	819900	480100	1268000	1353000	1176000
Com_731_pos	3-Hydroxykynurenine	C10H12N2O4	224.1	5.96	Carbonyl compounds	2147-61-7	C02794	456500	597800	503800	2038000	2042000	2316000	1444000	1244000	1446000
Com_732_pos	Benzamide	C7H7NO	121	4.56	Benzene and substituted derivatives	55-21-0	C09815	103000	188200	51020	41400	91610	85780	97450	83360	84550
Com_733_pos	6-Hydroxymethylherniarin	C11H10O4	206.1	5.96	Coumarins and derivatives	117597-79-2	_	144400	126400	69980	178200	359800	143200	152900	160100	148600
Com_734_pos	O-methylnaringenin C-pentoside	C21H22O9	418.1	0.72	Flavonoids	505000	_	409100	350000	276200	398500	299700	419300	315500	340000
Com_735_pos	Methyl chlorogenate	C17H20O9	368.34	6.24	Alcohols and polyols	123483-19-2	_	133000	596100	346900	46610	70490	40580	175100	171200	153000
Com_736_pos	N-Feruloyl spermidine	C17H26N3O3	320.1	17.03	Cinnamic acids and derivatives	418100	_	454600	459500	397000	417700	378100	472100	452500	410900
Com_737_pos	Aminopurine	C5H5N5	135.1	1.24	Purines and purine derivatives	2017000	_	2613000	908300	688800	919300	989400	1323000	841200	892900
Com_738_pos	2-Aminoadipic acid	C6H11NO4	161.1	0.95	Amino Acid And Derivatives	1118-90-7	_	235900	307800	281300	3668000	2728000	3164000	1593000	1578000	1296000
Com_739_pos	5-Methoxy-N,N-dimethyltryptamine	C13H18N2O	218.1	6.58	Indoles and derivatives	1019-45-0	C08309	145200	175200	192600	213900	208900	271800	189200	177000	204700
Com_740_pos	Aspartic acid di-O-glucoside	C16H27NO14	457.1	0.97	Amino Acid And Derivatives	839300	_	1271000	1523000	249200	78570	65840	528400	627400	259500
Com_741_pos	Glucosamine sulfate	C6H15NO9S	277.25	0.79	Carbohydrates And Its Derivatives	29031-19-4	_	1046000	994400	887300	697000	936800	847900	1090000	617100	1133000
Com_742_pos	Isoalantolactone	C15H20O2	232.32	12.49	Terpenoids	470-17-7	C09484	53800	73880	108300	632600	447000	676800	318100	365400	342700
Com_743_pos	Trigonelline	C7H7NO2	137.136	1	Alkaloids and derivatives	535-83-1	C01004	243100	328100	336300	3033000	1743000	2649000	1837000	1428000	1551000
Com_744_pos	Galanthamine	C17H21NO3	287.35	4.91	Alkaloids and derivatives	357-70-0	C08526	59740	88680	104900	38551	15300	20390	62450	52480	53600
Com_745_pos	N alpha-Acetyl-L-Arginine	C8H16N4O3	216.238	1.04	Amino Acid And Derivatives	155-84-0	_	158449	219800	197300	770200	633100	589100	448600	547600	368900
Com_746_pos	5-Methylcytosine	C5H7N3O	125.13	0.991	Nucleotide And Its Derivates	554-01-8	C02376	101200	83310	60350	89300	124200	44430	93000	59180	63530
Com_747_pos	Glycyl-L-leucine	C8H16N2O3	188.22	4.466	Amino Acid And Derivatives	869-19-2	C02155	45240	76680	27080	29340	95070	51020	61410	63760	51190
Com_748_pos	L-Alanine	C3H7NO2	89.09	0.86	Amino Acid And Derivatives	56-41-7	C00041	7673000	9736000	7976000	6808000	6613000	5970000	8370000	7177000	7034000
Com_749_pos	L-aspartic Acid	C4H7NO4	133.1	0.86	Amino Acid And Derivatives	56-84-8	_	26960000	41370000	28550000	31700000	26550000	20940000	30320000	27740000	27650000
Com_750_pos	DL-Citrulline	C6H13N3O3	175.19	0.9	Amino Acid And Derivatives	627-77-0	_	4744000	5637000	7327000	2967000	4313000	2606000	4585000	4414000	4329000
Com_751_pos	beta-Nicotinamide Mononucleotide	C11H15N2O8P	334.219	0.993	Nucleotide And Its Derivates	1094-61-7	_	2111000	6775000	733000	1322000	4004000	4903000	4107000	5361000	2855000
Com_752_pos	L-Hydroxyproline	C5H9NO3	131.13	0.88	Amino Acid And Derivatives	51-35-4	C01157	794300	808900	812000	467800	481300	372400	656000	548400	561300
Com_753_pos	D-Proline	C5H9NO2	115.13	0.967	Amino Acid And Derivatives	344-25-2	C00763	228700000	220400000	233500000	78580000	98770000	75840000	207900000	198800000	237600000
Com_754_pos	L-arginine	C6H14N4O2	174.2	0.794	Amino Acid And Derivatives	74-79-3	_	5758000	10520000	9150000	2040000	3714000	1987000	5698000	4397000	4911000
Com_755_pos	L-cysteine	C3H7NO2S	121.16	0.88	Amino Acid And Derivatives	52-90-4	_	72050	57110	57580	64460	70160	34720	53450	46630	39120
Com_756_pos	2'-Deoxyinosine 5'-phosphate	C10H13N4O7P	332.052	1.71	Nucleotide And Its Derivates	3393-18-8	C06196	48400	72850	20620	18960	35220	18420	31740	25860	36620
Com_757_pos	L-Alanyl-L-Phenylalanine	C12H16N2O3	236.116	4.65	Amino acids and derivatives	3061-90-3	_	35530	30100	36130	62130	104200	56210	59910	43330	63260
Com_758_pos	5-Aminoimidazole ribonucleotide	C8H14N3O7P	295.056	0.87	Nucleotide And Its Derivates	25635-88-5	_	44380	135400	54220	32120	6011	17600	47180	55750	46740
Com_759_pos	Isomangiferin	C19H18O11	422.085	1.51	Xanthone	24699-16-9	C16979	936200	1141000	937100	1744000	1460000	1753000	1292000	1270000	1449000
Com_760_pos	HBOA	C8H7NO3	165.042	4.15	Organoheterocyclic compounds	23520-34-5	C15769	33700000	53430000	34030000	36170000	46770000	36270000	45350000	39060000	38040000
Com_761_pos	Cyclo(Tyr-Ala)	C12H14N2O3	234.1	0.97	Amino acids and derivatives	21754-26-7	_	58250	39260	22240	33470	53050	46300	34480	29260	38510
Com_762_pos	10-Formyl-THF	C20H23N7O7	473.439	4.83	Organoheterocyclic compounds	2800-34-2	C00234	502600	776600	358700	731000	968700	695400	617700	620700	683600
Com_763_pos	Cinnamic Acid	C9H8O2	148.16	0.87	Cinnamic acids and derivatives	621-82-9	C10438	2642000	1672000	3438000	6693000	1812000	2404000	3461000	2935000	3061000
Com_764_pos	14,15-Dehydrocrepenynic acid	C18H28O2	276.414	12.15	Fatty Acyls	4154-44-3	_	322800	496500	234500	1057000	1658000	1616000	892800	890100	896700
Com_765_pos	Diethanolamine	C4H11NO2	105.136	0.84	Amines	111-42-2	C06772	1805000	1439000	884000	938800	1093000	754100	1320000	1002000	1087000
Com_766_pos	Diosgenin	C27H42O3	414.621	11.39	Terpene	512-04-9	C08898	15430000	16940000	14060000	14190000	18660000	14610000	21380000	15350000	17310000
Com_767_pos	DIMBOA glucoside	C15H19NO10	374.108	4.26	Carbohydrates And Its Derivatives	18607-79-9	C15768	2123	10089	10753	7939	8377	6319	6609	8784	7056
Com_768_pos	Myricetin 3-O-galactoside	C21H20O13	480.376	7.19	Flavones and Flavonols	15648-86-9	_	470100	705200	372400	389500	239900	450600	466500	624100	375700
Com_769_pos	3-Carbamyl-1-Methylpyridinium Chloride	C7H9ClN2O	172.612	0.98	Pyridines and derivatives	1005-24-9	_	491400	322300	305100	385700	505500	568300	528600	496400	465500
Com_770_pos	D-Asparagine	C4H8N2O3	132.118	0.96	Amino Acid And Derivatives	2058-58-4	C01905	2100000	1728000	1691000	2365000	2210000	2461000	2231000	1940000	1989000
Com_771_pos	4,6-Dihydroxyquinoline O-hexoside	C15H17NO7	323.303	1.09	Quinolines and derivatives	110900	_	155000	113000	124500	123100	121900	121800	96890	149500
Com_772_pos	sn-Glycero-3-phosphocholine	C8H20NO6P	257.22	0.91	Glycerophospholipids	28319-77-9	C00670	65650000	100700000	78430000	36500000	3498000	17480000	61830000	59040000	55770000
Com_773_pos	Picramnioside F	C33H34O15	670.614	0.97	Glycosides	33730	_	48700	26230	169200	171300	185600	63980	63350	113300
Com_774_pos	Pyridoxine	C8H11NO3	169.178	1.53	Vitamins	65-23-6	C00314	200600	448900	155800	157000	173700	110000	211100	195500	226200
Com_775_pos	Quercetin 5-O-hexoside	C21H20O12	464.376	6.52	Flavones and Flavonols	5927000	_	10570000	6700000	5054000	4843000	4447000	6186000	7123000	6156000
Com_776_pos	Quercetin-3,4'-O-di-beta-glucopyranoside	C27H30O17	626.52	5.39	Flavones and Flavonols	7611000	_	12760000	6739000	4238000	5405000	3644000	6529000	4586000	14110000
Com_777_pos	C-hexosyl-chrysoeriol O-rutinoside	C34H42O20	770.1	0.7	Flavonoids	5926	_	11363	13050	6495	19560	10662	7251	10000	10130
Com_778_pos	LysoPC 18:3	C26H48NO7P	517.3	12.56	Phospholipid	1021000	_	978700	1292000	816700	1191000	1292000	794900	817300	728100
Com_779_pos	LysoPC 18:2	C26H50NO7P	519.3	12.14	Phospholipid	217200	_	310400	237800	216800	306600	283300	251900	229300	217200
Com_780_pos	beta-Alanine methyl ester hydrochloride	C4H10ClNO2	139.58	0.98	Amino Acid And Derivatives	3196-73-4	_	62410000	69700000	53830000	53220000	89730000	75770000	74540000	64550000	64370000
Com_781_pos	Sodium Houttuyfonate	C14H27NaO5S	330.42	10.93	Organic Acid And Its Derivatives	1847-58-1	_	3630000	2473000	2832000	2333000	3294000	3334000	3022000	2695000	2444000
Com_782_pos	Adenine	C5H5N5	135.127	1.032	Purines and purine derivatives	73-24-5	C00147	577700	1025000	343000	124100	269100	255000	403000	380500	489400
Com_783_pos	Tanshinone II B	C19H18O4	310.347	10.795	Quinones	17397-93-2	_	141100	123300	51960	39590	184500	101100	73560	88230	103600
Com_784_pos	Nicotinic acid-hexoside	C12H15NO7	285.2	0.97	Carbohydrates And Its Derivatives	3977000	_	2155000	4729000	1067000	1244000	1138000	2763000	3220000	2088000
Com_785_pos	N-Hydroxy-L-tryptophan	C11H12N2O3	220.225	2.66	Amino Acid And Derivatives	87843-31-0	C19716	330700	323200	157500	209200	308100	204700	259300	236300	238200
Com_786_pos	N-Feruloylcadaverine	C15H22N2O3	278.351	12.68	Phenolamides	3360000	_	3330000	3099000	3133000	3122000	3069000	3163000	3010000	3212000
Com_787_pos	N-Feruloylagmatine	C15H21N4O3	305.35	1.06	Phenolamides	6198000	_	3950000	11500000	1503000	843600	1445000	3310000	2667000	3716000
Com_788_pos	Naringenin O-malonylhexoside	C24H24O13	520.447	7.46	Flavanones	74330	_	67810	29210	314900	267600	165100	177300	72920	126500
Com_789_pos	Naringerin	C15H12O5	272.253	8.64	Flavanones	67604-48-2	_	31000	52580	10240	18080	33630	54550	27970	31010	32010
Com_790_pos	Glycine	C2H5NO2	75.07	0.88	Amino Acid And Derivatives	56-40-6	C00037	265600	205500	174700	70160	74260	57260	141000	110400	146300
Com_791_pos	4-Aminobutyric acid	C4H9NO2	103.12	0.864	Amino Acid And Derivatives	1956-12-02	C00334	60130000	64340000	48700000	54480000	80910000	75150000	72450000	67220000	57920000
Com_792_pos	Uracil	C4H4N2O2	112.09	1.47	Nucleotide And Its Derivates	66-22-8	C00106	287200	635700	290100	342500	488500	551300	363700	491800	381200
Com_793_pos	isoleucine	C6H13NO2	131.17	2.11	Amino Acid And Derivatives	73-32-5	C16434	31600000	47690000	29610000	13920000	21470000	13690000	29350000	26020000	25440000
Com_794_pos	D-glutamine	C5H10N2O3	146.14	0.86	Amino Acid And Derivatives	5959-95-5	_	134700000	265800000	248900000	107400000	132100000	60870000	194100000	177500000	162200000
Com_795_pos	L-Citrulline	C6H13N3O3	175.19	0.89	Amino Acid And Derivatives	372-75-8	C00327	1921000	2323000	2993000	1216000	1827000	1109000	1946000	1793000	1790000
Com_796_pos	L-Leucine	C6H13NO2	131.17	2.32	Amino Acid And Derivatives	61-90-5	C00123	26320000	15990000	6123000	4145000	10080000	6639000	11920000	10810000	10530000
Com_797_pos	L-Ornithine	C5H12N2O2	132.16	0.762	Amino Acid And Derivatives	70-26-8	C00077	2135000	3422000	4426000	1270000	1688000	1242000	2452000	2253000	2024000
Com_798_pos	6-Deoxyfagomine	C6H13NO2	131.095	2.06	Alkaloids and derivatives	197449-09-5	_	513900	827000	461000	197700	357100	202100	462200	401000	402500
Com_799_pos	Zarzissine	C5H5N5	135.054	1.83	Organoheterocyclic compounds	160568-14-9	_	1304000	1105000	309800	299400	476700	318000	704800	593100	548800
Com_800_pos	5,7-Dihydroxy-3',4',5'-trimethoxyflavone	C18H16O7	344.09	4.99	Flavonoids	18103-42-9	C19807	13230	34390	17060	34460	59740	26160	24620	23820	24570
Com_801_pos	N-Acetyl-D-galactosamine	C8H15NO6	221.09	1	Carbohydrates And Its Derivatives	1811-31-0	C01132	184700	146000	130900	206700	255600	177800	144500	175700	150000
Com_802_pos	D-Proline betaine	C7H14NO2+	144.092	1	Amino acids and derivatives	1195-94-4	C21514	683400	789400	704900	741300	562200	632200	757300	589000	728100
Com_803_pos	Citroside A	C19H30O8	386.194	6.04	Terpenoids	120330-44-1	_	19580	22770	7859	27690	62090	12140	25130	24120	24000
Com_804_pos	4-Hydroxymandelonitrile	C8H7NO2	149.048	1.44	Phenols And Its Derivatives	13093-65-7	C00650	566900	727700	442900	359100	1055000	773900	772300	652800	566900
Com_805_pos	Calystegine A3	C7H13NO3	159.09	0.73	Alkaloids and derivatives	131580-36-4	C10850	2019000	1542000	1325000	1098000	1502000	1358000	1239000	1287000	1690000
Com_806_pos	Acetaminophen	C8H9NO2	151.163	2.76	Phenols And Its Derivatives	103-90-2	C06804	533100	951200	589000	3495000	5084000	4510000	2867000	2283000	2373000
Com_807_pos	Benzamidine	C7H8N2	120.152	4.09	Benzene and substituted derivatives	618-39-3	C01784	390200	635100	364000	438600	577900	433900	516800	431200	467500
Com_808_pos	Syringetin 7-O-hexoside	C23H24O13	508.1	0.97	Flavones and Flavonols	108400	_	195400	167900	921300	609400	716000	324000	392300	404900
Com_809_pos	Syringetin 5-O-hexoside	C23H24O13	508.1	0.97	Flavones and Flavonols	166800	_	167600	177600	902000	847600	733000	458400	509100	515900
Com_810_pos	Selgin O-hexosyl-O-hexoside	C28H32O17	640.552	0.97	Flavonoids	1646000	_	1722000	996400	3434000	3343000	3203000	2305000	2766000	2234000
Com_811_pos	2-Methyladenosine	C11H15N5O4	281.268	1.05	Nucleotide And Its Derivates	16526-56-0	_	6199000	5874000	5912000	6349000	5223000	6537000	5464000	6091000	5685000
Com_812_pos	3,7-Dimethoxykaempferol-C-glucoside	C23H24O11	476.2	6.45	Flavonoids	211600	_	272000	98800	196000	487900	179800	229700	265200	232300
Com_813_pos	Hydroxycinnamate	C9H8O3	164.158	5.54	Cinnamic acids and derivatives	614-60-8	_	32500000	58720000	42730000	38150000	44940000	51160000	47450000	44160000	41920000
Com_814_pos	2-Aminoethylphosphonate	C2H8NO3P	125.064	6.47	Organic Acid And Its Derivatives	2041-14-7	C03557	44130	28680	12360	102000	99780	60400	42950	53700	42270
Com_815_pos	2'-Deoxycytidine	C9H13N3O4	227.217	1.18	Nucleotide And Its Derivates	207121-53-7	C00881	232900	221200	224800	198800	198000	219700	199700	189200	191700
Com_816_pos	2-Amino-1,3,4-tetradecanetriol	C14H31NO3	261.4	1.18	Fatty Acyls	208400	_	186800	179700	103500	130500	158200	232700	197300	130500
Com_817_pos	Ononin	C22H22O9	430.405	1.04	Isoflavonoids	486-62-4	C10509	23110	39230	53850	68830	34670	69290	33440	50210	24500
Com_818_pos	Ophiopogonin D	C44H70O16	855.017	6.22	Flavonoids	65604-80-0	C17042	17020	4998	18820	14678	14389	23373	10760	16810	23450
Com_819_pos	Phellodenol H	C17H20O9	368.335	1.02	Coumarins and derivatives	265100	_	216600	157600	312500	386600	300600	332100	238200	293800
Com_820_pos	Punicic acid	C18H30O2	278.3	12.65	Fatty Acyls	544-72-9	C08364	49060	53940	51600	96890	166300	108900	95620	90110	79280
Com_821_pos	trans-zeatin N-glucoside	C16H23N5O6	381.2	4.62	Phytohormones	53080	_	61170	28020	35900	80450	36030	39730	39850	59690
Com_822_pos	LysoPC 18:3 (2n isomer)	C26H48NO7P	517.2	11.33	Phospholipid	2741000	_	2450000	3015000	2174000	2550000	1782000	2485000	2508000	2277000
Com_823_pos	LysoPC 18:1 (2n isomer)	C26H52NO7P	521.4	12.7	Phospholipid	35600	_	108100	100100	91020	104200	151200	79930	72290	89270
Com_824_pos	LysoPC 12:1	C20H36NO7P	439.1	1.5	Phospholipid	18950	_	32020	19010	44650	35090	42840	35610	40710	35520
Com_825_pos	LysoPC 18:1	C26H52NO7P	521.1	12.86	Phospholipid	51020	_	76450	66760	28680	50320	38610	34510	40850	30730
Com_826_pos	LysoPC 18:2 (2n isomer)	C26H50NO7P	519	11.95	Phospholipid	66740	_	99450	80110	71800	97580	92080	79400	76930	84120
Com_827_pos	D-Serine	C3H7NO3	105.09	0.851	Amino Acid And Derivatives	312-84-5	C00740	47070000	42740000	27510000	25670000	25600000	17510000	33410000	29660000	26950000
Com_828_pos	L-Leucyl-L-alanine	C9H18N2O3	202.25	3	Amino Acid And Derivatives	7298-84-2	_	112800	125000	74960	139400	368800	184600	177800	172800	165400
Com_829_pos	Xylitol	C5H12O5	152.15	1.14	Carbohydrates And Its Derivatives	87-99-0	C00379	795500	1021000	482200	939200	1315000	948600	1022000	1094000	953600
Com_831_pos	L-Dihydroorotic acid	C5H6N2O4	158.112	0.92	Amino Acid And Derivatives	5988-19-2	C00337	1206000	1466000	2524000	1395000	441600	1833000	1691000	1261000	1746000
Com_832_pos	beta-Alanine	C3H7NO2	89.093	0.8	Amino Acid And Derivatives	107-95-9	C00099	619200	593500	412600	440900	502800	439500	545200	479800	510900
Com_833_pos	pterosin A	C15H20O3	248.317	0.65	Terpenoids	35910-16-8	_	82350	85040	62120	69220	80770	95050	86520	91010	83620
Com_834_pos	D-Threonine	C4H9NO3	119.119	0.86	Amino Acid And Derivatives	632-20-2	C00820	3707000	3290000	1906000	1938000	2705000	1384000	2768000	2442000	2315000
Com_835_pos	Nicotinamide	C6H6N2O	122.12	1.539	Vitamins	98-92-0	C00153	990000	2257000	817600	806400	770400	729900	1254000	1166000	970800
Com_836_pos	Hypoxanthine	C5H4N4O	136.11	1.509	Purines and purine derivatives	68-94-0	C00262	367900	778700	374100	46090	133500	45140	328800	291000	232000
Com_837_pos	D-Phenylalanine	C9H11NO2	165.19	4.106	Amino Acid And Derivatives	673-06-3	C02265	56760000	91760000	54300000	63220000	82740000	62250000	70960000	64800000	65630000
Com_838_pos	D-2-Aminobutyric acid	C4H9NO2	103.12	0.947	Organic Acid And Its Derivatives	2623-91-8	C02261	5946000	4474000	3348000	3954000	4162000	3754000	4970000	4176000	3809000
Com_839_pos	DL-Norvaline	C5H11NO2	117.15	1.068	Amino Acid And Derivatives	760-78-1	_	56410000	59560000	31280000	18770000	24370000	14690000	34560000	31790000	29880000
Com_840_pos	2-Amino-4-(methylthio)butyric acid	C5H11NO2S	149.211	1.46	Amino Acid And Derivatives	59-51-8	C01733	1077000	1559000	808400	893400	2178000	1640000	1400000	1329000	1184000
Com_841_pos	L-serine	C3H7NO3	105.093	0.846	Amino Acid And Derivatives	56-45-1	_	9210000	8182000	5092000	5534000	5910000	3852000	6313000	5591000	6042000
Com_842_pos	L-2-Aminoadipic acid	C6H11NO4	161.069	0.93	Amino acids and derivatives	542-32-5	C00956	85810	83780	110500	1510000	1153000	1143000	519100	398200	489200
Com_843_pos	2-alpha-Linolenoyl-glycerol	C21H36O4	352.261	11.17	Glycerolipids	55268-58-1	_	11160000	9851000	9294000	43370000	23230000	21940000	18440000	16510000	22080000
Com_844_pos	Turanose	C12H21O11Na	364.078	0.95	Carbohydrates And Its Derivatives	547-25-1	C19636	84340000	87660000	98750000	95470000	84190000	99680000	94950000	70390000	74080000
Com_845_pos	Acetylcholine	C7H16NO2	146.118	1.02	Cholines	60-31-1	C01996	2618000	3002000	3986000	723400	1030000	586900	1519000	1396000	1230000
Com_846_pos	L-Leucyl-L-phenylalanine	C15H22N2O3	278.163	6.25	Amino acids and derivatives	56217-82-4	_	102100	72560	73610	202400	319000	150200	167800	169000	142500
Com_847_pos	Beta 2-Solanine	C39H63NO11	721.44	13.8	Alkaloids and derivatives	61877-94-9	_	986000	1043000	841100	1619000	1366000	1401000	1048000	1158000	1200000
Com_848_pos	Elemol	C15H26O	222.198	10.14	Terpenoids	639-99-6	_	967100	884700	899900	1096000	942200	913400	2267000	2023000	3044000
Com_849_pos	2-Aminoisobutyric acid	C4H9NO2	103.063	0.82	Amino acids and derivatives	62-57-7	C03665	46140000	47590000	37300000	51060000	49310000	45900000	51310000	45340000	42500000
Com_850_pos	N-(2-Hydroxyethyl)iminodiacetic acid	C6H11NO5	177.155	1.02	Organic Acid And Its Derivatives	93-62-9	_	353600	461400	284000	771000	1094000	487200	569600	601800	576700
Com_851_pos	Methional	C4H8OS	104.171	0.84	Carbonyl compounds	3268-49-3	_	2134000	2349000	1884000	2514000	2567000	2207000	2607000	2135000	2085000
Com_852_pos	Maltotriitol	C18H34O16	506.453	1.07	Sugar Alcohols	32860-62-1	_	7776000	10310000	4067000	26000000	12580000	18240000	15250000	15020000	12020000
Com_853_pos	Lycoperodine	C12H12N2O2	216.236	5.47	Indoles and derivatives	42438-90-4	_	28590	43180	19330	36700	50940	39380	25760	31220	40200
Com_854_pos	L-Valine	C5H11NO2	117.146	1.2	Amino Acid And Derivatives	72-18-4	C00183	2878000	3017000	1592000	936000	1277000	907900	1862000	1661000	1343000
Com_855_pos	2,6-Diaminooimelic Acid	C7H14N2O4	190.197	0.94	Organic Acid And Its Derivatives	583-93-7	_	2196000	2377000	3084000	404900	931100	236600	1358000	1175000	1374000
Com_856_pos	iP9G	C16H23N5O5	365.384	1	Phytohormones	83087-94-9	_	1834000	2016000	2986000	1722000	4223000	3793000	2714000	1405000	3861000
Com_858_pos	Spermine	C10H26N4	202.34	0.71	Polyamine	71-44-3	C00750	348500	339000	292800	234800	322800	285000	335600	218600	238700
Com_859_pos	Phenylacetylglutamine	C13H16N2O4	264.277	0.94	Amino Acid And Derivatives	28047-15-6	C04148	53120	62250	50130	39890	71060	56270	49580	68780	51760
Com_860_pos	Urea	CH4N2O	60.055	0.93	Organic Acid And Its Derivatives	57-13-6	C00086	239900	182800	238300	69170	59320	75940	163000	145300	110600
Com_861_pos	Dihydroactindiolide	C11H16O2	180.243	5.51	Lactones	17092-92-1	_	377000	275600	423000	820800	850000	1145000	682800	695200	478100
Com_862_pos	Coumalic acid	C6H4O4	140.094	0.72	Organic Acid And Its Derivatives	500-05-0	_	346100	340700	492200	448400	302400	212800	393900	519700	167900
Com_863_pos	4-Hydroxy-3,5-diisopropylbenzaldehyde	C13H18O2	206.2	6.07	Benzoic acids and derivatives	10537-86-7	_	95220	69510	37810	129000	260000	103400	120300	124800	130900
Com_864_pos	Octadecadien-6-ynoic acid	C18H28O2	276.2	12.1	Fatty Acyls	125500	_	282900	113100	191500	331100	241500	202000	230000	240900
Com_865_pos	iP7G	C16H23N5O5	365.2	1	Phytohormones	5725000	_	7131000	6391000	6368000	3893000	4399000	5309000	8230000	4933000
Com_866_pos	Lysine butyrate	C10H22N2O4	234.1	0.89	Amino Acid And Derivatives	80407-71-2	_	9730	9608	11450	16920	22300	6541	10500	7960	4601
Com_867_pos	Pterosin B	C14H18O2	218.296	5.68	Terpenoids	34175-96-7	_	22600	24550	47490	433400	258400	212000	191000	186700	178400
Com_868_pos	Uridine	C9H12N2O6	244.2	1.86	Nucleotide And Its Derivates	58-96-8	C00299	777900	2420000	472000	990600	1718000	1777000	1428000	1067000	1235000
Com_869_pos	Cytidine	C9H13N3O5	243.22	1.029	Nucleotide And Its Derivates	65-46-3	C00475	1203000	1190000	365500	778400	3288000	1329000	928900	725500	1806000
Com_870_pos	Alanine	C3H7NO2	89.094	0.86	Amino Acid And Derivatives	338-69-2	C01401	4709000	5969000	4865000	3772000	3435000	3226000	5221000	4556000	3842000
Com_871_pos	Tropine	C8H15NO	141.21	1.05	Alkaloids and derivatives	120-29-6	C00729	34890	35140	18920	9307	15310	12390	43890	17190	40320
Com_872_pos	7-Methoxy-4-methylcoumarin	C11H10O3	190.2	7.79	Coumarins and derivatives	2555-28-4	_	36990	23110	8567	53580	61400	45520	31580	31170	32700
Com_873_pos	L-5-Hydroxytryptophan	C11H12N2O3	220.22	3.05	Indoles and derivatives	4350-09-08	_	80840	102200	61100	29440	50380	28770	56730	47870	57650
Com_874_pos	Glycyl-L-valine	C7H14N2O3	174.2	2.077	Amino Acid And Derivatives	1963-21-9	_	88650	118800	68330	60990	179400	122500	120300	119200	98800
Com_875_pos	Nepsilon-Acetyl-L-lysine	C8H16N2O3	188.22	1.304	Amino Acid And Derivatives	692-04-6	_	154400	135300	81570	100600	121300	99900	106500	127000	124000
Com_876_pos	N-Methylsarcosine	C4H9NO2	103.12	0.9	Amino Acid And Derivatives	1118-68-9	_	19800000	21750000	17440000	23300000	22140000	21080000	23220000	20320000	18730000
Com_877_pos	3-Amino-2-methylpropanoic acid	C4H9NO2	103.12	0.931	Amino Acid And Derivatives	144-90-1	_	8572000	9103000	6794000	7313000	11470000	9819000	10510000	9037000	7672000
Com_878_pos	H-Gly-Pro-OH	C7H12N2O3	172.18	1.035	Amino Acid And Derivatives	704-15-4	_	588200	614800	679200	354500	399800	335500	467200	464300	410900
Com_879_pos	L-Homocitrulline	C7H15N3O3	189.21	0.972	Amino Acid And Derivatives	1190-49-4	C02427	179300	209500	179100	245600	178500	183700	176700	206900	182200
Com_880_pos	L-Glutamic acid	C5H9NO4	147.13	0.886	Amino Acid And Derivatives	56-86-0	C00025	102300000	68300000	129100000	207200000	76100000	91210000	122900000	110500000	107400000
Com_881_pos	H-Abu-OH	C4H9NO2	103.12	0.947	Amino Acid And Derivatives	1492-24-6	_	8908000	7288000	5746000	7232000	7346000	6423000	8074000	7179000	6531000
Com_882_pos	7-O-Ethylmorroniside	C19H30O11	434.435	5.87	Iridoid derivatives	945721-10-8	_	347000	609400	265300	386600	688000	649900	443000	493200	448000
Com_883_pos	Anise oil	C14H18O3	234.291	15.13	Benzene and substituted derivatives	8007-70-3	_	99200	115600	134200	186300	105700	141100	111600	106500	97360
Com_884_pos	Gallacetophenone	C8H8O4	168.042	4.69	Ketones	528-21-2	_	291700	287700	246300	220700	224100	162100	235800	210600	240600
Com_885_pos	Gamma-Solanine	C33H53NO6	559.387	15.65	Alkaloids and derivatives	511-37-5	_	788000	571200	890200	807200	634400	641000	3198000	3429000	3293000
Com_886_pos	N6-(2-Hydroxyethyl)adenosine	C12H17N5O5	311.123	4.7	Nucleotide And Its Derivates	4338-48-1	_	29610	35210	14900	30600	49160	15970	27290	21310	16970
Com_887_pos	Demissidine	C27H45NO	399.35	11.06	Alkaloids and derivatives	474-08-8	_	1561000	872900	608700	950100	965600	866800	704400	715500	660800
Com_888_pos	N-Methyl-Trans-4-Hydroxy-L-Proline	C6H11NO3	145.074	0.91	Amino acids and derivatives	4252-82-8	_	107800	147000	117100	289800	349500	206200	196700	217400	204000
Com_889_pos	2,6-Dimethoxybenzoquinone	C8H8O4	168.042	4.69	Quinones	530-55-2	C10331	352800	313200	287600	230000	256900	183300	235700	241000	329500
Com_890_pos	Eriodictyol-7-O-glucoside	C21H22O11	450.393	5.77	Flavonoids	38965-51-4	_	87680	185300	200600	227200	219100	299700	188500	179600	221600
Com_891_pos	Hesperetin 5-O-glucoside	C22H24O11	464.419	6.59	Flavanones	69651-80-5	_	5885000	7513000	4236000	2150000	2885000	3443000	5624000	3345000	5570000
Com_892_pos	1-Monopalmitin	C19H38O4	330.503	11.26	Fatty Acyls	19670-51-0	_	45320	43450	43160	36530	32830	41000	39790	33980	44210
Com_893_pos	Hypoxanthine-9-beta-D-Arabinofuranoside	C10H12N4O5	268.226	2.58	Nucleotide And Its Derivates	7013-16-3	_	13390000	22870000	5459000	15830000	22510000	17510000	17020000	15890000	15890000
Com_894_pos	Indole-3-acetamide	C10H10N2O	174.199	0.82	Indoles and derivatives	879-37-8	C02693	167300	404200	425200	88300	108800	75140	227100	217500	176500
Com_895_pos	Indole-3-Carboxaldehyde	C9H7NO	145.158	7.33	Indoles and derivatives	487-89-8	C08493	172200	224800	101500	96650	314500	247000	217100	187600	201700
Com_896_pos	dUDP	C9H14N2O11P2	388.162	7.17	Nucleotide And Its Derivates	4208-67-7	C01346	1329000	1623000	844300	973500	1250000	769100	1387000	956000	1040000
Com_897_pos	Salicylamide	C7H7NO2	137.048	0.92	Phenolamine	65-45-2	_	46864	56027	48171	93700	41140	68200	51640	40880	19200
Com_898_pos	6-Deoxy-D-glucose	C6H12O5	164.156	0.95	Carbohydrates And Its Derivatives	7658-08-04	C02522	412800	514200	356440	368660	367900	345590	482600	246900	307400
Com_899_pos	Luteolin-4'-O-glucoside	C21H20O11	448.101	6.8	Flavonoids	6920-38-3	_	3309000	9154000	13360000	10620000	12650000	14180000	9148000	12250000	9610000
Com_900_pos	trans-beta-Ionone	C13H20O	192.297	9.97	Terpenoids	79-77-6	C12287	588600	500800	483500	683700	717100	675600	654300	579000	642400
Com_901_pos	Geranylacetone	C13H22O	194.313	5.34	Terpenoids	3796-70-1	_	6475000	5772000	2630000	9444000	22740000	12840000	9886000	9433000	9137000
Com_902_pos	Vanillin	C8H8O3	152.147	1.02	Phenols And Its Derivatives	121-33-5	C00755	31829	23730	31600	31820	53490	37179	46700	47080	34570
Com_903_pos	alpha-Ionone	C13H20O	192.297	1.86	Terpenoids	127-41-3	C12286	444600	378100	85170	101000	144400	116900	220700	190900	186800
Com_904_pos	Solanidine	C27H43NO	397.636	0.96	Steroids and steroid derivatives	80-78-4	C06543	1822000	2499000	2571000	3411000	1902000	2099000	2525000	2170000	2053000
Com_905_pos	Kukoamine A	C28H42N4O6	530.31	0.68	Phenolamine	75288-96-9	C17615	103200	101000	106000	75200	116700	50850	79590	74150	94330
Com_906_pos	Phenylethanolamine	C8H11NO	137.084	2	Amines	7568-93-6	C02735	581000	384700	252800	56990	47040	131100	272000	227800	229200
Com_907_pos	1-Methylpiperidine-2-carboxylic acid	C7H13NO2	143.095	0.99	Amino acids and derivatives	7730-87-2	_	441400	534100	417000	490300	284900	313500	575800	413700	367300
Com_908_pos	N-Feruloyl-3-methoxytyramine	C19H21NO5	343.142	5.72	Phenolamine	78510-19-7	_	19800	40010	43510	14580	20890	23180	28220	16350	38100
Com_909_pos	MAG (18:3)	C21H36O4	352.2	12.12	Glycerolipids	7309000	_	3806000	8220000	20100000	12690000	9329000	10270000	12690000	9724000
Com_910_pos	LysoPC 20:4	C28H50NO7P	543.4	12.69	Phospholipid	93350	_	126000	161000	40820	56140	89770	69970	73530	83810
Com_911_pos	LysoPC 15:0	C23H48NO7P	481.3	11.94	Phospholipid	28250	_	10160	27830	10400	30900	18310	22040	20110	19140
Com_912_pos	Octadeca-11E,13E,15Z-trienoic acid	C18H30O2	278.2	13.5	Fatty Acyls	25575-00-2	_	2890000	1999000	1845000	1914000	1202000	1822000	2566000	1559000	1632000
Com_913_pos	LysoPC 10:0	C18H38NO7P	411.3	6.25	Phospholipid	9242	_	11370	9763	17660	22940	19340	12510	8681	15670
Com_914_pos	Cocamidopropyl betaine	C19H38N2O3	342.1	9.91	Alkaloids and derivatives	86438-79-1	_	76550	135800	107800	172400	126400	95420	74740	91650	96810
Com_915_pos	Gramine	C11H14N2	174.24	9.938	Alkaloids and derivatives	87-52-5	C08304	226900	271800	207000	259700	299400	339800	259300	302700	282900
Com_916_pos	Osthole	C15H16O3	244.29	11.929	Phenylpropanoids	484-12-8	_	42330	84070	62380	48390	88040	82580	105200	59070	75610
Com_917_pos	Phloretin	C15H14O5	274.27	8.598	Chalcones and dihydrochalcones	60-82-2	C00774	57170	77850	28980	30480	175100	170600	93580	85480	101600
Com_918_pos	Pratensein-7-O-glucoside	C22H22O11	462.41	6.86	Isoflavonoids	36191-03-4	_	106466	105300	93487	263200	131700	201500	103000	137600	95090
Com_919_pos	S-(5'-Adenosyl)-L-methionine	C15H22N6O5S	398.137	0.83	Amino Acid And Derivatives	3847000	_	5474000	4213000	2535000	3210000	2003000	3293000	3530000	2969000
Com_920_pos	Petunidin 3-O-glucoside	C22H23O12	479	0.98	Anthocyanins	71991-88-3	C12139	2234000	2001000	1550000	2032000	2422000	2697000	2024000	1710000	2366000
Com_921_pos	Icariside B2	C19H30O8	386.194	6.05	Organooxygen compounds	108906-51-0	_	283800	466500	168500	544700	800600	290700	266100	313000	346000
Com_922_pos	Angelol K	C20H24O7	376.406	11.12	Coumarins and derivatives	169736-93-0	_	1571000	957900	751700	1132000	1122000	977400	848100	902800	837000
Com_923_pos	Angelol A	C20H24O7	376.406	11.11	Coumarins and derivatives	19625-17-3	_	400700	267200	209400	307200	311500	267800	227200	237400	203000
Com_924_pos	Paeonol	C9H10O3	166.177	4.08	Ketones	552-41-0	C10712	300900	458100	277200	345600	424100	314200	370100	360700	317500
Com_925_pos	Demethylnobiletin	C20H20O8	388.368	11.52	Flavones and Flavonols	2174-59-6	_	2831	2895	9185	3227	3549	3629	5759	6950	6227
Com_926_pos	trans-3-Hydroxy-L-proline	C5H9NO3	131.13	2.14	Amino Acid And Derivatives	4298-08-02	C05147	2555000	4081000	2308000	1118000	1684000	1119000	2224000	2031000	1985000
Com_927_pos	Val-Ser	C8H16N2O4	204.224	1.01	Amino Acid And Derivatives	13588-94-8	_	911500	981700	717800	885800	1260000	874700	1047000	889600	1022000
Com_928_pos	alpha-Keto-gamma-(methylthio)butyric acid	C5H8O3S	148.18	13.57	Organic Acid And Its Derivatives	583-92-6	_	493500	776600	741000	384800	408900	657700	670100	798800	523500
Com_929_pos	4-Acetamidobutyric Acid	C6H11NO3	145.156	1.03	Amino Acid And Derivatives	3025-96-5	_	1342000	1350000	1428000	474900	683100	524300	926300	774500	764500
Com_930_pos	Gentiobiose	C12H22O11	342.297	1	Carbohydrates And Its Derivatives	554-91-6	C08240	642900	450300	371000	1054000	1084000	1039000	863700	749100	670200
Com_931_pos	alpha-Nicotinamide adenine dinucleotide	C21H27N7O14P2	663.425	1.04	Nucleotide And Its Derivates	7298-93-3	_	776800	1037000	1313000	1652000	1974000	2261000	1603000	2839000	1638000
Com_932_pos	Orotic acid	C5H4N2O4	156.096	1.44	Vitamins	65-86-1	C00295	228800	175500	209400	377700	322400	327900	369300	305000	234200
Com_934_pos	Glucosamine	C6H13NO5	179.173	0.793	Carbohydrates And Its Derivatives	3416-24-8	_	628300	637100	454200	439800	551700	506700	507100	381700	695200
Com_935_pos	Quinidine	C20H24N2O2	324.411	5.831	Alkaloids and derivatives	56-54-2	C06527	74170	105800	106400	208700	198300	151700	138300	126400	140600
Com_936_pos	Stachydrine	C7H13NO2	143.18	1.008	Amino Acid And Derivatives	471-87-4	C10172	123900	285300	239300	430800	128200	173300	219600	254000	202300
Com_937_pos	Tyramine	C8H11NO	137.179	2	Benzene and substituted derivatives	51-67-2	C00483	104600	64410	38860	14930	9196	16490	50300	36110	39350
Com_938_pos	Tuberonic acid hexoside	C18H28O9	388.41	5.89	Carbohydrates And Its Derivatives	283200	_	458800	310600	387700	316000	260600	284700	316600	334100
Com_939_pos	Tricin O-malonylhexoside	C26H26O15	578.47	7.5	Flavonoids	55120	_	25390	43942	42430	103100	29060	42050	24500	46600
Com_940_pos	Kaempferol 3-O-glucoside-2‘-O-rhamnoside	C27H30O15	594.526	6.08	Flavones and Flavonols	5067	_	25010	19070	43390	72280	27630	40230	50940	30110
Com_941_pos	Kaempferol-dihexoside-rhamnoside	C33H40O20	756.669	6.08	Flavones and Flavonols	36820000	_	24850000	40380000	6562	8133398	4310	16340000	16670000	12150000
Com_942_pos	C-hexosyl-luteolin O-hexoside	C27H30O16	610.518	5.68	Flavonoids	138100	_	77910	201000	83610	124000	244600	189800	148300	105600
Com_943_pos	C-hexosyl-luteolin O-feruloylhexoside	C37H38O19	786.68	6.38	Flavonoids	81720	_	44510	54170	48804	40630	41537	61420	36300	31050
Com_944_pos	C-hexosyl-apigenin O-hexosyl-O-hexoside	C33H40O20	756.66	0.98	Flavonoids	12390	_	5947	6370	14050	18950	11150	9326	10670	11520
Com_945_pos	5-O-Caffeoylshikimic acid	C16H16O8	336.293	11.63	Cinnamic acids and derivatives	180981-12-8	C10434	88750	97690	109900	103000	133700	121600	52990	113300	144200
Com_946_pos	LysoPC 16:0 (2n isomer)	C24H50NO7P	495.33	12.55	Phospholipid	2329000	_	2111000	2568000	1765000	2408000	2682000	1937000	1775000	1693000
Com_947_pos	LysoPC 14:0 (2n isomer)	C22H46NO7P	467.3	11.36	Phospholipid	11500	_	3396	19220	16720	55060	22210	22500	13710	10300
Com_948_pos	LysoPC 18:0	C26H54NO7P	523.36	13.8	Phospholipid	108700	_	124500	99150	96570	135500	234900	84940	90340	90680
Com_949_pos	Cucurbitacin I	C30H42O7	514.293	0.67	Terpenoids	2222-07-03	C08800	97200	140100	126000	79820	109800	87470	74230	79980	78570
Com_950_pos	Asp-phe	C13H16N2O5	280.106	5.12	Amino Acid And Derivatives	13433-09-5	_	44180	88450	21820	36930	87970	80760	47930	49290	57890
Com_951_pos	Avicularin	C20H18O11	434.085	6.78	Flavonoids	572-30-5	_	32440	23140	34730	29310	31720	28530	14000	25610	14350
Com_952_pos	6-Aminocaproic acid	C6H13NO2	131.095	2.07	Fatty Acyls	60-32-2	C02378	2229000	3596000	1950000	928700	1467000	865700	1960000	1721000	1688000
Com_953_pos	2-Phenylethylamine	C8H11N	121.18	4.584	Amines	64-04-0	C05332	717800	1203000	325800	281100	646000	650600	766900	565600	569800
Com_954_pos	5-O-Methylvisammioside	C22H28O10	452.45	7.037	Flavonoids	84272-85-5	_	51640	76810	30460	45240	33760	22730	51440	32190	34730
Com_955_pos	Oxidized glutathione	C20H32N6O12S2	630.646	1.06	Amino Acid And Derivatives	121-24-4	C00127	11200000	10990000	21870000	8603000	2111000	6025000	10800000	11070000	8690000
Com_956_pos	Glu-Glu	C10H14N2O7	276.243	0.99	Amino Acid And Derivatives	3929-61-1	C01425	27680	68660	60950	101300	136400	152100	78780	104900	75620
Com_957_pos	Neoprzewaquinone A	C36H28O6	556.615	7.29	Organoheterocyclic compounds	630057-39-5	_	38970	38710	95860	11070	9390	39070	44690	33070	26830
Com_958_pos	DL-Glutamine	C5H10N2O3	146.14	0.84	Amino Acid And Derivatives	6899-04-03	_	156900000	298100000	292300000	126200000	158600000	70820000	228800000	212000000	187800000
Com_959_pos	VitaMin U	C6H14ClNO2S	199.7	0.75	Vitamins	3493-12-07	_	6478000	5575000	3954000	5512000	6384000	4478000	5571000	4984000	5372000
Com_960_pos	L-lysine	C6H14N2O2	146.19	0.74	Amino Acid And Derivatives	56-87-1	_	185800000	334500000	327000000	153200000	192100000	85650000	264200000	249600000	236200000
Com_961_pos	L-Kynurenine	C10H12N2O3	208.21	3.821	Carbonyl compounds	2922-83-0	C00328	169200	139700	97870	227600	274500	285500	208200	189900	179800
Com_962_pos	Kynurenic acid	C10H7NO3	189.17	5.296	Quinolines and derivatives	492-27-3	C01717	3100000	2217000	1792000	2537000	2112000	3256000	2578000	2527000	2411000
Com_963_pos	Phe-Phe	C18H20N2O3	312.363	6.51	Amino Acid And Derivatives	2577-40-4	_	34110	23670	32680	31080	63120	42780	34940	43170	30300
Com_964_pos	beta-Nicotyrine	C10H10N2	158.2	4.91	Alkaloids and derivatives	487-19-4	C10161	87110	48410	22330	23640	26690	17590	45240	43800	43230
Com_965_pos	delta-Hexanolactone	C6H10O2	114.142	1	Lactones	823-22-3	_	727700	574700	710400	842300	644300	679500	767700	675200	671200
Com_966_pos	Scopine	C8H13NO2	155.19	0.87	Organoheterocyclic compounds	498-45-3	_	10910	17720	5790	10240	8956	21077	10590	10720	15710
Com_967_pos	beta-Carotene	C40H56	536.873	18.26	Terpenoids	7235-40-7	C02094	104800	98360	101200	119100	119400	113200	116100	103700	101800
Com_968_pos	Linoleic acid	C18H32O2	280.445	14.46	Fatty Acyls	60-33-3	C01595	810400	842300	814200	1067000	1131000	1144000	858500	869900	842700
Com_969_pos	Xanthurenic acid	C10H7NO4	205.167	5.06	Quinolines and derivatives	59-00-7	C02470	478300	323300	113500	516000	490200	537600	476600	406100	403600
Com_970_pos	Xanthurenic acid O-hexoside	C16H17NO9	367.31	4.52	Nucleotide And Its Derivates	525000	_	511700	129500	2466000	6813000	2503000	2348000	2353000	2161000
Com_971_pos	Yamogenin	C27H42O3	414.621	0.9	Steroids and steroid derivatives	512-06-1	C08918	55700	41640	30960	36220	32020	40910	48320	24740	28180
Com_972_pos	LPC(1-acyl 18:1)	C26H52NO7P	521.67	12.76	Phospholipid	25840	_	91940	77870	65370	102300	118600	48860	57280	73050
Com_973_pos	LPC(1-acyl 18:2)	C26H50NO7P	519.65	12.18	Phospholipid	824200	_	1287000	1067000	937700	1313000	1012000	1026000	944600	932200
Com_974_pos	LPC(1-acyl 16:1)	C24H48NO7P	493.61	11.54	Phospholipid	14910	_	18930	17060	10910	20350	14820	12950	7151	7192
Com_975_pos	LPC(1-acyl 16:2)	C24H46NO7P	491.6	10.99	Phospholipid	7457	_	5648	16300	8713	9119	10760	10350	7135	11710
Com_976_pos	L-Mimosine	C8H10N2O4	198.176	5.01	Amino Acid And Derivatives	500-44-7	C04771	33540	35720	30980	36910	35690	25190	46080	50460	19720
Com_977_pos	LPC(1-acyl 16:0)	C24H50NO7P	495.63	12.59	Phospholipid	1227000	_	1114000	1389000	971600	1265000	1448000	995500	943600	881300
Com_978_pos	Limocitrin O-hexoside	C23H24O13	508.43	0.97	Flavonoids	74950	_	71430	138200	936300	768900	717100	290500	438100	458600
Com_979_pos	L-Homocystine	C8H16N2O4S2	268.354	2.5	Amino Acid And Derivatives	626-72-2	C01817	12170000	20120000	4742000	14010000	20200000	15940000	15120000	13890000	13900000
Com_980_pos	Imidazole-4-acetate	C5H6N2O2	126.1	0.96	Organoheterocyclic compounds	645-65-8	C02835	3788000	3965000	3791000	5568000	5308000	5536000	5301000	4318000	4562000
Com_981_pos	Nicotinic acid adenine dinucleotide	C21H28N7O14P2	663.2	1.04	Nucleotide and its derivates	807200	_	896900	815000	1348000	1160000	841200	659000	779200	689900
Com_982_pos	5-methoxyindole-3-carbaldehyde	C10H9NO2	175.1	11.35	Indoles and derivatives	10601-19-1	_	98010	129100	118200	102500	116500	96070	122100	158100	113600
Com_983_pos	D-Threose	C4H8O4	120.042	1.66	Carbohydrates And Its Derivatives	285800	C06463	664000	407700	220300	282200	196400	345600	209500	356600
Com_984_pos	Apo-13-zeaxanthinone	C18H26O2	274.4	8.84	Ketones	92650	_	120000	55130	80190	299600	230900	132200	153800	134300
Com_985_pos	Apigenin O-malonylhexoside	C24H22O13	518.431	7.46	Flavonoids	11690	_	35920	18927	24190	20410	5239	16700	7322	17090
Com_986_pos	B Eupalinolide	C24H30O9	462.49	1.11	Terpenoids	877822-40-7	_	123100	138800	104600	127500	111100	107600	106900	122500	111100
Com_987_pos	Arabidopyl shikimic acid	C16H16O9	352.29	13.8	Alcohols and polyols	6737	_	4825	5805	72240	44460	74090	37150	39330	32690
Com_988_pos	Daidzin	C21H20O9	416.111	6.18	Isoflavonoids	552-66-9	C10216	39600	32080	19580	53950	152400	65280	65300	52230	80420
Com_989_pos	N-Formylkynurenine	C11H12N2O4	236.08	4.17	Carbonyl compounds	1022-31-7	C02700	65440	85050	25500	56040	102100	60280	63890	76250	64250
Com_990_pos	Prunin	C21H22O10	434.121	7.02	Flavanones	529-55-5	C09099	181800	68760	78800	323600	173100	212800	134900	94850	150500
Com_991_pos	Diethyl glutarate	C9H16O4	188.105	0.67	Fatty Acyls	818-38-2	_	4215000	4160000	3173000	2113000	3961000	4124000	4371000	2116000	4980000
Com_992_pos	Methyl linolenate	C19H32O2	292.46	16.057	Fatty Acyls	301-00-8	_	376300	346800	416600	564500	350900	443600	355000	330000	330400
Com_993_pos	SDMA	C8H18N4O2	202.25	0.913	Amino Acid And Derivatives	30344-00-4	_	1680000	4509000	1967000	19150000	24970000	21090000	13740000	11150000	12550000
Com_994_pos	IAA-Asp	C14H14N2O5	290.271	6.78	Phytohormones	37470	_	87070	23620	21150	52980	16000	40670	31940	30730
Com_995_pos	IAA-Glu	C15H16N2O5	304.298	0.72	Phytohormones	97210	_	78500	109300	62690	79670	69940	89320	78900	107600
Com_996_pos	Inosine-5'-monophosphate	C10H13N4O8P	348.206	1.05	Nucleotide And Its Derivates	21214-07-3	_	350500	642100	4200000	731400	582800	146600	947600	1235000	745200
Com_997_pos	Irisolidone 7-O-beta-d-glucoside	C23H24O11	476.43	0.97	Flavonoids	6009-88-7	_	17300	26360	50280	36940	52230	30660	20740	11340	19740
Com_998_pos	Tryptamine	C10H12N2	160.22	5.205	Indoles and derivatives	61-54-1	C00398	19910	4995	12450	11410	13910	34950	15970	22050	8517
Com_999_pos	5-Aminolevulinic acid	C5H9NO3	131.13	0.872	Carbohydrates And Its Derivatives	106-60-5	_	42900	53810	62290	40977	37296	35475	26950	36890	25180
Com_1000_pos	Isoferulic Acid	C10H10O4	194.18	7.008	Cinnamic acids and derivatives	537-73-5	C10470	24690000	25240000	22000000	13650000	17690000	14530000	19660000	18840000	18450000
Com_1001_pos	3alpha-Dihydrocadambine	C27H34N2O10	546.574	6.61	Indoles and derivatives	54483-84-0	_	180400	183400	197600	253500	179800	209300	227500	267000	197600
Com_1002_pos	(+)-Tetrandrine	C38H42N2O6	622.762	6.53	Alkaloids and derivatives	518-34-3	C09654	26421	13440	8804	68730	125200	24750	44710	62490	46590
Com_1003_pos	Poricoic acid A	C31H46O5	498.703	6.04	Terpenoids	137551-38-3	_	13140	12220	8745	30760	9007	10190	14220	26860	7606
Com_1004_pos	Dihydrokavain	C14H16O3	232.275	10.262	Phenylpropanoids and polyketides	587-63-3	_	59050	83070	101500	170100	90320	102100	95610	98060	85390
Com_1005_pos	Tabersonine	C21H24N2O2	336.427	7.828	Alkaloids and derivatives	4429-63-4	C09244	384700	319000	326100	92960	96300	58640	179500	241600	207700
Com_1006_pos	Homoplantaginin	C22H22O11	462.403	7.186	Flavonoids	17680-84-1	C17762	512700	487400	458900	200500	262300	272200	389200	444700	414700
Com_1007_pos	Efetaal	C12H18O2	194.27	9.086	Benzene and substituted derivatives	2556-10-07	_	1420000	1020000	1253000	1339000	1043000	1044000	1274000	972300	1159000
Com_1008_pos	6-Hydroxy-4-methylcoumarin	C10H8O3	176.169	7.104	Coumarins and derivatives	2373-31-1	_	7165000	6253000	5671000	3885000	4827000	3666000	5876000	5554000	4909000
Com_1009_pos	P-Aminohippuric Acid	C9H10N2O3	194.187	11.64	Organic Acid And Its Derivatives	61-78-9	_	84980	86510	84580	74650	80990	81890	79260	69000	76570
Com_1010_pos	Palmitoylethanolamide	C18H37NO2	299.492	14.41	Organic Acid And Its Derivatives	544-31-0	C16512	17670	107500	15780	23630	22150	17570	32390	32700	29950
Com_1011_pos	p-Nitroaniline	C6H6N2O2	138.124	2.02	Benzene and substituted derivatives	100-01-6	C02126	201400	173200	98450	171400	407800	203100	236900	198600	207200
Com_1012_pos	1,2-Benzenedicarboxylic acid	C8H6O4	166.131	4.11	Benzoic acids and derivatives	88-99-3	C01606	327500	527300	300800	324700	490500	383900	432200	380800	365500
Com_1013_pos	Phe-Pro	C14H18N2O3	262.304	5.58	Amino Acid And Derivatives	7669-65-0	_	232000	320200	252700	317200	479400	397900	322900	292000	333500
Com_1014_pos	p-Coumaraldehyde	C9H8O2	148.159	0.89	Phenylpropanoids and polyketides	2538-87-6	C05608	739600	451600	904000	1766000	515200	587600	897200	804400	795000
Com_1015_pos	(+-)-Baclofen	C10H12ClNO2	213.661	9.22	Amino Acid And Derivatives	66514-99-6	_	498700	540000	534000	536100	573400	575100	522000	568800	550000
Com_1016_pos	Pyridoxine di-O-hexoside	C20H31NO13	493.465	0.97	Vitamins	29990	_	21560	21420	53840	88610	37460	31240	31050	62050
Com_1017_pos	N-Hydroxyl-tryptamine	C10H12N2O	176.215	0.88	Amino Acid And Derivatives	4761-34-6	C17203	91280	104100	121600	91120	84040	44590	84910	97070	62850
Com_1018_pos	8-C-hexosyl chrysoeriol O-hexoside	C28H32O16	624.552	0.92	Flavonoids	167600	_	138400	116400	359300	315100	346800	214000	310100	170700
Com_1019_pos	Azoxystrobin acid	C21H15N3O5	389.4	10.49	Ethers	19800	_	16190	18120	16480	16970	26800	20560	15900	13690
Com_1020_pos	thiamine phosphate	C12H18ClN4O4PS	380.787	0.84	Nucleotide And Its Derivates	532-40-1	C01081	47310	50780	31790	86210	93380	102600	50550	61770	62290
Com_1021_pos	Lappaconitine	C32H44N2O8	584.7	7.37	Terpenoids	32854-75-4	C08694	1013000	546900	527700	2061000	1458000	2459000	1192000	1459000	1361000
Com_1022_pos	LysoPC 20:2	C28H54NO7P	547.7	13.26	Phospholipid	12180	_	11930	13510	11960	9387	12910	16600	8558	8528
Com_1023_pos	gamma-Glutamate-Cysteine	C8H14N2O5S	250.272	1.44	Amino Acid And Derivatives	636-58-8	_	85670	44920	100500	34400	48978	27230	33500	29520	20040
Com_1024_pos	gamma-Glu-Leu	C11H20N2O5	260.287	5.17	Amino Acid And Derivatives	2566-39-4	_	45290	48510	57450	8737	27580	11290	21480	32940	29950
Com_1025_pos	4-Hydroxybenzoate	C7H6O3	138.121	4.12	Benzoic acids and derivatives	99-96-7	C00156	49480	50250	17360	52340	78760	69320	53140	51310	83550
Com_1026_pos	4'-O-Glucosylvitexin	C27H30O15	594.518	6.28	Flavonoids	38950-94-6	_	18980	38880	24220	166800	162600	164900	107400	117000	120500
Com_1027_pos	Berberine	C20H18NO4+	336.361	7.87	Alkaloids and derivatives	2086-83-1	C00757	15830	23060	18200	10610	17409	3136	11690	12710	21070
Com_1028_pos	Resokaempferol 7-O-hexoside	C21H20O10	434.4	7.08	Flavonoids	23450	_	23470	20750	98870	233500	87010	76050	89430	80390
Com_1029_pos	Chrysoeriol 7-O-hexoside	C22H22O11	448.4	7.2	Flavonoids	416300	_	496500	390400	173600	233200	184200	282600	356000	333700
Com_1030_pos	methylLuteolin C-hexoside	C22H22O11	448.4	0.71	Flavonoids	143000	_	129400	80240	119700	111500	98130	87550	109500	86090
Com_1031_pos	2'-O-methyladenosine	C11H15N5O4	281.268	4.14	Nucleotide And Its Derivates	2140-79-6	_	53290	75830	23980	20030	36990	38590	39100	38890	36470
Com_1032_pos	N-Acetyl-L-leucine	C8H15NO3	173.21	1.04	Amino Acid And Derivatives	1188-21-2	C02710	4588000	4255000	3933000	5423000	6837000	5149000	4897000	4649000	4465000
Com_1033_pos	2-Phenylglycine	C8H9NO2	151.163	2.78	Amino Acid And Derivatives	2835-06-05	_	602300	1008000	618800	3665000	5581000	5015000	3025000	2718000	2540000
Com_1034_pos	N-Acetyl-Dl-glutamic acid	C7H11NO5	189.166	1.84	Amino Acid And Derivatives	5817-08-03	_	1266000	1070000	1120000	507600	750400	568800	943600	954300	911900
Com_1035_pos	N6-Succinyl Adenosine	C14H17N5O8	383.313	4.54	Nucleotide And Its Derivates	4542-23-8	_	469000	434800	245300	1337000	1630000	817100	766300	809100	779600
Com_1036_pos	N-Acetyl-L-histidine	C8H11N3O3	197.191	1	Amino Acid And Derivatives	2497-02-01	C02997	94320	116400	73560	133400	163200	122200	109700	116900	68760
Com_1037_pos	(-)-trans-Carveol	C10H16O	152.233	0.73	Terpenoids	2102-58-1	C00964	151800	132600	153600	113100	137500	98710	154600	117300	115400
Com_1038_pos	2-Hydroxy-6-Aminopurine	C5H5N5O	151.126	2.76	Purines and purine derivatives	3373-53-3	_	596500	1042000	660800	3814000	5717000	5160000	3015000	2767000	2421000
Com_1039_pos	Quinone	C6H4O2	108.021	0.93	Carbonyl compounds	106-51-4	C00472	2349000	1935000	2124000	3145000	2654000	3077000	2999000	2484000	2383000
Com_1040_pos	Guanosine monophosphate	C10H14N5O8P	363.058	1.01	Nucleotide And Its Derivates	179200	C00144	320500	2138000	291900	383800	56440	497400	549300	490800
Com_1041_pos	Lactucin	C15H16O5	276.1	0.67	Lactones	1891-29-8	C09489	1519000	1556000	1178000	771100	1415000	1315000	1407000	816500	1714000
Com_1042_pos	DL-threitol	C4H10O4	122.058	0.67	Sugar alcohols	6968-16-7	_	15490000	14930000	12960000	10970000	13380000	11590000	14140000	9676000	14130000
Com_1043_pos	Enterodiol	C18H22O4	302.152	16.98	Lignans	80226-00-2	C18166	1368000	1029000	1291000	1031000	1199000	1017000	1121000	1070000	1167000
Com_1044_pos	Methionine sulfoxide	C5H11NO3S	165.046	0.75	Amino Acid And Derivatives	62697-73-8	_	155100	246400	247300	320600	270800	213000	246500	226300	209500
Com_1045_pos	5-Hydroxyindole-3-acetic acid	C10H9NO3	191.058	5.58	Indoles and derivatives	54-16-0	_	55980	73622	42960	141000	151400	126600	89830	92920	100800
Com_1046_pos	(5-L-Glutamyl)-L-amino acid	C8H14N2O5	218.09	1.01	Amino Acid And Derivatives	5875-41-2	C03740	230000	379900	221000	142700	153500	79660	222400	242200	215600
Com_1047_pos	Picolinic acid	C6H5NO2	123.11	1.467	Pyridines and derivatives	98-98-6	C10164	184254	195400	137528	212800	390100	264600	261400	176700	205600
Com_1048_pos	Isonicotinic acid	C6H5NO2	123.11	1.029	Vitamins	55-22-1	C07446	31780000	13920000	9066000	54280000	65940000	55670000	57430000	42360000	36410000
Com_1049_pos	D-Arabitol	C5H12O5	152.15	0.926	Sugar Alcohols	488-82-4	C01904	12350000	27430000	22690000	3204000	7068000	4125000	11980000	11130000	10720000
Com_1050_pos	5-Methylcytidine	C10H15N3O5	257.24	1.036	Nucleotide And Its Derivates	2140-61-6	_	198500	72430	61120	329600	431900	256700	392000	256100	329600
Com_1051_pos	Docosanoic acid	C22H44O2	340.584	1.08	Fatty Acyls	112-85-6	C08281	84000	70830	85220	83290	21230	44690	79570	64270	47670
Com_1052_pos	DL-threo-beta-Methylaspartic acid	C5H9NO4	147.129	0.89	Amino Acid And Derivatives	36580	_	30170	42180	58630	27480	31850	44420	32820	30200
Com_1053_pos	D-Sorbitol	C6H14O6	182.172	0.89	Sugar Alcohols	50-70-4	C00794	772800	774500	953900	726600	784100	586700	835600	893700	648500
Com_1054_pos	Dl-2-Aminooctanoic Acid	C8H17NO2	159.226	1.23	Amino Acid And Derivatives	644-90-6	_	1737000	1215000	820000	1157000	2232000	1168000	1461000	1156000	1301000
Com_1055_pos	beta-Tocopherol	C28H48O2	416.68	4.22	Vitamins	16698-35-4	C14152	13460	9592	11251	9362	13770	4793	11000	6688	5758
Com_1056_pos	Sclareolide	C16H26O2	250.38	13.395	Organoheterocyclic compounds	564-20-5	_	83040	98710	81590	93870	158700	166400	133300	114800	111400
Com_1057_pos	Chrysophanic Acid	C15H10O4	254.24	12.817	Quinones	481-74-3	C10315	8579	6355	8731	10958	9021	11770	10650	8978	11200
Com_1058_pos	Kaempferol-3-O-rutinoside	C27H30O15	594.526	6.51	Flavonoids	17650-84-9	_	1859000	1700000	2113000	761040	11130	701580	1299000	1299000	1049000
Com_1060_pos	(+)-Pulegone	C10H16O	152.233	4.71	Terpenoids	89-82-7	C09893	154700	107500	76900	64956	101843	79241	61680	62020	67800
Com_1061_pos	Sattabacin		206.28	6.12	Benzene and substituted derivatives	2894000	_	2989000	1224000	5221000	8629000	4163000	4231000	3768000	4029000
Com_1062_pos	S-Methyl-L-cysteine	C4H9NO2S	135.185	1.04	Amino Acid And Derivatives	1187-84-4	_	749600	1039000	457200	160600	370000	337000	571900	360900	495600
Com_1063_pos	Tomatidenol	C27H43NO2	413.636	12.27	Steroids and steroid derivatives	546-40-7	_	47740	31840	19260	46370	35960	32540	42200	44160	58840
Com_1064_pos	8-C-hexosyl-apigenin O-hexosyl-O-hexoside	C33H40O20	756.669	0.9	Flavonoids	11430	_	26880	26010	46560	67980	36070	20220	28100	28180
Com_1065_pos	C-hexosyl-apigenin O-hexosyl-O-pentoside	C32H38O19	726.642	0.65	Flavonoids	14950	_	34860	25540	16710	18460	16050	16960	13990	37220
Com_1066_pos	Eriodictiol 6-C-hexoside 8-C-hexoside-O-hexoside	C33H42O21	774.684	0.97	Flavonoids	8205	_	24220	18160	6541	16860	23960	25070	21120	40610
Com_1067_pos	dCMP	C9H14N3O7P	307.197	1.06	Nucleotide And Its Derivates	1032-65-1	C00239	39240	32030	58690	21030	49290	23480	44070	33730	45620
Com_1068_pos	3'-Aenylic Acid	C10H14N5O7P	347.221	5.13	Nucleotide And Its Derivates	84-21-9	_	317300	428300	513400	647200	464200	596000	412500	459800	464400
Com_1069_pos	8-Hydroxy-2-Deoxyguanosine	C10H13N5O5	283.241	0.96	Nucleotide And Its Derivates	88847-89-6	_	65840	59220	48680	82530	13980	40670	51340	54410	42430
Com_1070_pos	2-Deoxy-D-galactose	C6H12O5	164.156	0.69	Carbohydrates And Its Derivatives	1949-89-9	C02781	833100	924500	708600	540200	818000	751400	770700	506100	1107000
Com_1071_pos	1-Methylguanosine	C11H15N5O5	297.267	4.04	Nucleotide And Its Derivates	2140-65-0	_	11880	10550	14210	757700	786300	760400	570600	504300	442600
Com_1072_pos	dAMP	C10H14N5O6P	331.222	1.47	Nucleotide And Its Derivates	653-63-4	C00360	129500	148600	117000	228300	258200	167700	225100	195700	171800
Com_1073_pos	Rhamnetin	C16H12O7	316.262	6.88	Flavonoids	90-19-7	C10176	280500	530400	185100	54010	128500	108800	170900	221100	241900
Com_1074_pos	Fustin	C15H12O6	288.252	5.89	Flavanones	20725-03-5	C01378	31950	59190	26740	180800	270800	257900	101600	127800	123000
Com_1075_pos	Harringtonine	C28H37NO9	531.595	6.44	Alkaloids and derivatives	26833-85-2	C10597	10840	24840	20730	6855	33570	14690	10220	18430	18970
Com_1076_pos	Oleamide	C18H35NO	281.477	15.12	Fatty Acyls	301-02-0	C19670	72360000	71790000	81600000	96510000	81060000	90110000	74840000	72480000	71800000
Com_1077_pos	N-Lauryldiethanolamine	C16H35NO2	273.455	9.62	Amines	1541-67-9	_	11630	13860	12910	20270	25700	17870	15210	16240	24060
Com_1078_pos	p-Coumaroylagmatine	C14H20N4O2	276.334	12.15	Cinnamic acids and derivatives	7295-86-5	C04498	159900	145600	125100	150000	146500	157600	195400	143500	171900
Com_1079_pos	Nicotianamine	C12H21N3O6	303.312	0.86	Amino Acid And Derivatives	34441-14-0	C05324	21460000	21820000	34090000	33430000	30600000	34920000	30990000	28390000	27590000
Com_1080_pos	Nicotinate ribonucleoside	C11H13NO6	255.224	1.04	Carbohydrates And Its Derivatives	17720-18-2	_	2165000	1542000	580800	9691000	10840000	7159000	8555000	4935000	6081000
Com_1081_pos	NG,NG-Dimethyl-L-arginine	C8H20Cl2N4O2	202.254	0.93	Amino Acid And Derivatives	220805-22-1	C03626	2071000	6245000	2967000	27480000	33550000	27630000	18030000	17410000	18430000
Com_1082_pos	N-Feruloylserotonin	C20H20N2O4	352.384	12.14	Phenolamides	68573-23-9	_	97230	57160	108200	305500	167800	134300	137600	153900	166500
Com_1083_pos	Methylguanidine	C2H7N3	73.0971	0.84	Amines	471-29-4	C02294	75160	69680	74970	68630	61730	56190	102800	65450	58550
Com_1084_pos	Asperulosid	C18H22O11	414.361	5.675	Carbohydrates And Its Derivatives	14259-45-1	_	6358	5813	13580	16500	7701	35570	34060	30820	21270
Com_1085_pos	Alantolactone	C15H20O2	232.32	12.565	Organoheterocyclic compounds	546-43-0	C09289	34880	25980	86400	630200	456800	716600	324100	334000	385300
Com_1086_pos	Ferulic acid O-hexoside	C16H20O9	356.32	5.86	Cinnamic acids and derivatives	105500	_	101000	77780	120000	124100	219700	110100	130900	87990
Com_1087_pos	Adenosine	C10H13N5O4	267.24	2.762	Nucleotide And Its Derivates	58-61-7	C00212	182600000	274100000	76160000	206800000	282000000	228100000	221200000	200900000	208900000
Com_1088_pos	6-Gingerol	C17H26O4	294.39	10.748	Phenols And Its Derivatives	23513-14-6	C10462	1367000	1541000	900000	1710000	1608000	1494000	1632000	1377000	1492000
Com_1089_pos	Neotuberostemonine	C22H33NO4	375.508	11.1	Alkaloids and derivatives	143120-46-1	_	24780000	16950000	12950000	19010000	20110000	17250000	13850000	14880000	15790000
Com_1090_pos	Abrine	C12H14O2N2	218.256	5.61	Alkaloids and derivatives	526-31-8	C02983	8115	10770	27950	165700	125900	93830	89180	68360	73480
Com_1091_pos	Butylphthalide	C12H14O2	190.238	1.15	Organoheterocyclic compounds	6066-49-5	C17854	45240	38880	59540	42450	63650	36810	40870	50670	45780
Com_1092_pos	NNK	C10H13N3O2	207.23	5.898	Carbonyl compounds	64091-91-4	C16453	16350	21310	24530	99180	109400	97880	66540	61480	74150
Com_1093_pos	6-hydroxy-7,8-dimethoxycoumarin	C11H10O5	222.197	10.21	Coumarins and derivatives	533200	_	665400	541400	609900	562000	592500	1747000	1538000	1908000
Com_1094_pos	D-Myo-inositol 4-monophosohate	C6H13O9P	260.136	0.92	Organic Acid And Its Derivatives	46495-39-0	_	242000	253600	340100	390900	267200	420900	348600	306300	295100
Com_1095_pos	Adenosine5-phosphosulfate	C10H13N5NaO10PS	449.266	1.05	Nucleotide And Its Derivates	102029-95-8	_	163500	179200	275800	377700	161000	190100	178400	162200	349200
Com_1096_pos	UDP-N-acetylglucosamine	C17H27N3O17P2	607.354	0.99	Nucleotide And Its Derivates	528-04-1	C00043	18020	7979	9537	6892	10660	3703	16420	8474	7417
Com_1097_pos	Lysopc 17:0	C25H52NO7P	509.657	13.17	Phospholipid	50930-23-9	_	11230	9471	8887	9723	8904	61110	16060	13780	13130
Com_1098_pos	Lysopc 14:0	C22H46NO7P	467.577	11.37	Phospholipid	20559-16-4	_	4174	2586	15720	10520	32660	8414	4232	10770	8881
Com_1099_pos	Lysine	C6H14N2O2	146.188	0.85	Amino Acid And Derivatives	70-54-2	C16440	88190000	166400000	159800000	71790000	86860000	40430000	126400000	116300000	106400000
Com_1100_pos	Gly-Tyr-Ala	C14H19N3O5	309.318	4.16	Amino Acid And Derivatives	112898-27-8	_	22890	12200	8962	3697	5289	5145	10630	11700	6118
Com_1101_pos	Rhodomyrtone	C26H34O6	442.54	11.33	Organoheterocyclic compounds	949800	_	1682000	976600	1370000	1018000	1168000	1365000	1898000	1440000
Com_1102_pos	Quercetin-O-glucoside	C21H20O12	464.376	6.54	Flavones and Flavonols	4832000	_	6258000	3760000	2968000	2872000	2275000	4631000	3850000	3636000
Com_1103_pos	Selgin C-hexoside	C22H22O12	478.4	0.74	Flavonoids	222500	_	210000	138200	161800	203500	177300	193700	174100	200400
Com_1104_pos	Selgin 5-O-hexoside	C22H22O12	478.4	0.94	Flavonoids	601000	_	414600	475000	440200	397400	511400	457700	321400	423800
Com_1105_pos	methylQuercetin O-hexoside	C22H22O12	478.409	0.98	Flavonoids	1360000	_	1069000	911000	2321000	2091000	2208000	1534000	1474000	1707000
Com_1106_pos	methylChrysoeriol 5-O-hexoside	C23H24O11	476.43	0.97	Flavonoids	61050	_	112800	59550	88080	130700	63360	74870	100200	61970
Com_1107_pos	Methyl Benzoate	C8H8O2	136.148	1.84	Benzoic acids and derivatives	93-58-3	C20645	72960	80520	30060	84910	69960	138300	66700	100900	49470
Com_1108_pos	Methyl arachidonate	C21H34O2	318.493	14.38	Fatty Acyls	2566-89-4	_	204000	185100	180600	157800	226100	169600	204000	163100	200400
Com_1109_pos	methylNaringenin C-pentoside	C21H22O9	418.394	0.72	Flavonoids	545000	_	577200	473800	555100	506200	501000	513800	457300	642600
Com_1110_pos	2-Methoxyhexadecanoate	C17H34O2	270.451	0.97	Fatty Acyls	112-39-0	C13947	4606000	4353000	4573000	7613000	7237000	6964000	6369000	6077000	5661000
Com_1111_pos	Methyl heptadecanoate	C18H36O2	284.477	15.09	Fatty Acyls	1731-92-6	_	5281	5033	4736	8071	5482	6809	4167	4514	5191
Com_1112_pos	Fraxinellone	C14H16O3	232.275	11.429	Terpenoids	28808-62-0	_	40030	33670	48040	172900	87910	89030	91350	79730	91700
Com_1113_pos	Magnoflorine	C20H24NO4+	342.409	5.904	Alkaloids and derivatives	2141-09-05	C09581	130500	141400	105200	251600	200900	237400	144900	181600	176700
Com_1114_pos	D-beta-Homophenylalanine	C10H13NO2	179.216	5.41	Amino Acid And Derivatives	131270-08-1	_	52360	101700	59370	85910	88500	96070	62020	56190	71250
Com_1115_pos	D-Ala-D-Ala	C6H12N2O3	160.171	0.94	Amino Acid And Derivatives	923-16-0	C00993	23770	35710	26510	20900	55560	51930	38200	25430	41960
Com_1116_pos	D-(+)-Octopine	C9H18N4O4	246.264	0.73	Amino Acid And Derivatives	34522-32-2	C04137	28060	23620	15100	22740	38960	22200	18370	26340	27250
Com_1117_pos	Cyanidin O-rutinoside	C27H31O15	595.52	6.66	Anthocyanins	3376000	_	2583000	2724000	36450	11500	41370	1224000	1587000	1786000
Com_1118_pos	Phloretic acid	C9H10O3	166.17	6.405	Phenylpropanoids and polyketides	501-97-3	C01744	377100	448200	428600	434400	384400	473300	381500	314300	468700
Com_1119_pos	Sophoricoside	C21H20O10	432.38	7.038	Isoflavonoids	152-95-4	_	51340	89730	62360	177900	395000	227100	203300	197400	152800
Com_1120_pos	1-Methyladenine	C6H7N5	149.153	1.05	Purines and purine derivatives	5142-22-3	C02216	1131000	1102000	1246000	435400	260600	406800	542600	593500	407200
Com_1121_pos	1-Linoleoyl-Rac-Glycerol	C21H38O4	354.524	12.05	Fatty Acyls	2277-28-3	_	64660	33300	51160	181000	85590	100100	65410	83890	76660
Com_1122_pos	1-Decanoyl-2-hydroxy-sn-glycero-3-phosphocholine	C18H38NO7P	411.5	6.35	Cholines	18780	_	20010	9972	12170	22210	18370	26780	11790	24550
Com_1123_pos	Leucine	C6H13NO2	131.175	2.1	Amino Acid And Derivatives	26782-71-8	C16439	1323000	2114000	1169000	624000	880600	555500	1173000	1058000	1036000
Com_1124_pos	vasicine	C11H12N2O	188.229	4.86	Alkaloids and derivatives	6159-55-3	C10733	6554	16590	5949	30320	89400	29460	31460	38910	27540
Com_1125_pos	Skimmin	C15H16O8	324.283	5.34	Coumarins and derivatives	93-39-0	_	11290000	8146000	6148000	9182000	10600000	15780000	9308000	8891000	9593000
Com_1126_pos	Neocryptotanshinone	C19H22O4	314.376	12.151	Quinones	109664-02-0	_	57050	35890	30350	68450	29040	26560	58570	74090	36700
Com_1127_pos	Isocryptotanshinone	C19H20O3	296.36	12.932	Quinones	22550-15-8	_	116100	161000	137600	226100	67060	61240	190600	238000	88320
Com_1128_pos	Ferruginol	C20H30O	286.452	12.355	Terpenoids	514-62-5	C09092	15450	19720	20110	26920	34860	37090	20190	22270	24540
Com_1129_pos	1-Aminocyclopropanecarboxylic acid	C4H7NO2	101.1	0.894	Phytohormones	22059-21-8	_	2246000	2087000	1466000	1817000	1754000	1109000	1902000	1655000	1673000
Com_1130_pos	Trimethylamine N-oxide	C3H9NO	75.11	0.85	Amines	1184-78-7	C01104	7221	15520	11090	9805	21600	13470	26550	13400	18210
Com_1131_pos	S-Adenosyl-L-homocysteine	C14H20N6O5S	384.411	1.84	Amino Acid And Derivatives	979-92-0	C00021	198300	289700	143500	155800	294000	254500	235900	212800	226600
Com_1132_pos	Homocysteine	C4H9NO2S	135.185	0.84	Amino Acid And Derivatives	454-29-5	C00155	149100	249200	181500	184800	162700	139100	199900	171400	181600
Com_1133_pos	L-Methionine	C5H11NO2S	149.212	1.38	Amino Acid And Derivatives	63-68-3	C00073	198900	313900	194200	259140	394100	315400	262600	223700	231400
Com_1134_pos	Alpha-Linolenic acid	C18H30O2	278.435	12.64	Fatty Acyls	463-40-1	_	52690	102700	47280	108400	170800	153500	97080	125800	73630
Com_1135_pos	Spermidine derivative	C8H21N3O6	255.27	14.85	Amines	55560	_	53330	61240	88160	63640	74050	61660	62040	57350
Com_1136_pos	Selgin O-malonylhexoside	C25H24O15	564.457	7.19	Flavonoids	208300	_	237800	84520	3130	38540	15940	144400	101300	87470
Com_1137_pos	Sinapoyl O-hexoside	C17H22O10	370.351	5.95	Phenols And Its Derivatives	248300	_	217500	177800	471000	1160000	553300	676900	468800	497600
Com_1138_pos	methylApigenin C-hexoside	C22H22O10	446.404	0.73	Flavonoids	177300	_	281200	165900	172300	196200	153500	269300	161200	215100
Com_1139_pos	methylApigenin C-pentoside	C21H20O9	416.378	1.01	Flavonoids	51410	_	34240	65460	89580	37350	38570	56800	82800	28690
Com_1140_pos	LPC(1-acyl 18:3)	C26H48NO7P	517.63	12.59	Phospholipid	1103000	_	1117000	1286000	894600	1257000	1506000	802300	1049000	897600
Com_1141_pos	Luteolin C-feruloylhexoside	C31H28O14	624.555	7.9	Flavonoids	29570	_	20170	26040	17482	20844	18983	12350	20760	7680
Com_1142_pos	Luteolin C-sinapoylhexoside	C32H30O15	654	7.3	Flavonoids	82360	_	301100	102400	199400	174900	70170	141700	77160	107700
Com_1143_pos	Luteolin O-malonylhexoside	C24H22O14	534.43	7.02	Flavonoids	251200000	_	111300000	243300000	74470	90550	105900	80050000	67280000	94030000
Com_1144_pos	di-C,C-pentosyl-luteolin	C25H26O14	550.46	0.73	Flavonoids	79180	_	168300	145200	116100	135100	53450	112900	109100	123200
Com_1145_pos	Denin	C33H56O14	676.79	11.46	Steroids and steroid derivatives	110500	_	246600	52820	180100	184400	65280	82190	49690	54490
Com_1146_pos	DHZROG	C21H33N5O10	515.514	1.01	Phytohormones	62512-95-2	_	5898	13380	19290	9112	17060	8705	8577	3981	7556
Com_1147_pos	di-C,C-hexosyl-apigenin	C27H30O15	594.518	5.82	Flavonoids	9854	_	4319	10940	10270	10540	17850	10200	12410	8824
Com_1148_pos	LysoPC 20:2 (2n isomer)	C28H54NO7P	547.36	13.26	Phospholipid	13180	_	13190	15540	8304	9245	9619	7592	10860	14560
Com_1149_pos	(-)-N-[3',4'-Dihydroxy-(E)-cinnamoyl]-L-glutamic acid	C14H15N1O7	309.271	16.07	Amino Acid And Derivatives	860295-23-4	_	679100	626000	696600	896200	621000	716100	602300	548700	530700
Com_1150_pos	(-)-Norepinephrine N-hexoside	C14H21NO8	331.32	1.05	Glycosides	2703000	_	2748000	3355000	985400	1241000	727500	1554000	1489000	1588000
Com_1151_pos	1,3-Dimethyluric Acid	C7H8N4O3	196.163	11.73	Organic Acid And Its Derivatives	944-73-0	_	42570	43850	57180	39650	55080	45490	56050	51260	44480
Com_1152_pos	Homoveratrumic acid	C10H12O4	196.2	7.137	Benzoic acids and derivatives	93-40-3	_	16460	28750	20420	24650	26120	16690	29330	28010	12900
Com_1153_pos	Maltitol	C12H24O11	344.31	0.914	Fatty Acyls	585-88-6	_	77810	53810	25000	78400	174000	68630	83480	109300	88100
Com_1154_pos	(-)-epigallocatechin	C15H14O7	306.27	5.098	Catechin derivatives	970-74-1	_	68120	33390	36500	23881	33376	29545	14320	22740	22910
Com_1155_pos	Sinapinic Acid	C11H12O5	224.21	6.865	Cinnamic acids and derivatives	530-59-6	_	184400000	187800000	203500000	209500000	211100000	181100000	195300000	190100000	187000000
Com_1156_pos	Coumarin	C9H6O2	146.14	8.133	Coumarins and derivatives	91-64-5	C05851	22288	17700	22370	20060	26040	18960	25780	11540	12230
Com_1158_pos	Przewaquinone A	C19H18O4	310.344	11.752	Quinones	76843-23-7	_	196200	130700	129200	177600	500900	501500	290400	297600	203600
Com_1159_pos	Levodopa	C9H11NO4	197.19	1.019	Amino Acid And Derivatives	59-92-7	C00355	102600	113200	94020	131000	264100	136800	162000	118900	110400
Com_1160_pos	L-Phenylalanine	C9H11NO2	165.19	4.108	Amino Acid And Derivatives	63-91-2	C00079	57280000	93270000	54540000	64730000	85160000	64520000	71590000	67760000	66390000
Com_1161_pos	Nobiletin	C21H22O8	402.39	10.518	Flavones and Flavonols	478-01-3	C10112	86590	278700	242200	182900	115600	101200	135700	150300	161200
Com_1162_pos	Tangeretin	C20H20O7	372.37	11.41	Flavones and Flavonols	481-53-8	C10190	103200	388500	486500	134700	193200	132000	251100	235900	232900
Com_1163_pos	D-Pyroglutamic acid	C5H7NO3	129.114	1.62	Amino Acid And Derivatives	4042-36-8	C02237	32670000	72720000	25160000	216700000	255200000	122400000	138500000	129300000	133100000
Com_1164_pos	2-(Dimethylamino)Guanosine	C12H17N5O5	311.294	4.57	Nucleotide And Its Derivates	2140-67-2	_	33610	55970	23070	28810	44920	25320	28020	29410	30310
Com_1165_pos	1-Methylnicotinamide	C7H9N2O+	137.159	2.68	Pyridines and derivatives	3106-60-3	C02918	6853	53250	30860	96190	324600	90210	98770	90870	91680
Com_1166_pos	5-Hydroxylysine	C6H15ClN2O3	198.65	0.72	Amino Acid And Derivatives	13204-98-3	_	203800	246000	216900	226000	341700	424500	267600	260400	252100
Com_1167_pos	5-Methyl-dl-tryptophan	C12H14N2O2	218.252	1.06	Amino Acid And Derivatives	951-55-3	_	302500	480300	292700	174600	221600	154200	301300	261100	242500
Com_1168_pos	5-Methoxyindoleacetic acid	C11H11NO3	205.21	4.87	Indoles and derivatives	3471-31-6	C05660	291800	222100	206000	1323000	2940000	1120000	1021000	948200	1152000
Com_1169_pos	Indole	C8H7N	117.148	4.87	Indoles and derivatives	120-72-9	C00463	265700	483200	237900	365200	693500	341400	341200	325700	367800
Com_1170_pos	methyl oxo pentanoate	C6H10O3	130.142	10.97	Organic Acid And Its Derivatives	816-66-0	_	3042000	3108000	3091000	2712000	3435000	3198000	3181000	2153000	3494000

## Sheet: S2
Table S2 Metabolites with significant difference in content between purple and green leaves
Compound_ID	Name	Formula	Molecular Weight	RT [min]	class1	CAS	Kegg_ID	KEGG	green_1	green_2	green_3	purple_1	purple_2	purple_3	green.aver	purple.aver	log2(purple/green)	P-value	VIP
Com_735_pos	Methyl chlorogenate	C17H20O9	368.34	6.24	alcohols and polyols	123483-19-2	_	_	46610	70490	40580	133000	596100	346900	52560	358667	2.77	0.019294	2.0964
Com_216_neg	3-O-Feruloylquinic acid	C17H20O9	368.335	5.55	alcohols and polyols	1899-29-2	C02572	C02572	454300	768000	513800	1697000	2134000	1625000	578700	1.81867e+06	1.65	0.0029275	1.3734
Com_417_neg	Chlorogenic acid methyl ester	C17H20O9	368.111	5.7	alcohols and polyols	29708-87-0	_	_	753700	1163000	740400	2272000	1983000	1941000	885700	2.06533e+06	1.22	0.0050922	1.0231
Com_401_neg	Inositol	C6H12O6	180.16	0.85	alcohols and polyols	87-89-8	C00137	C00137	610500	556800	602000	303300	173100	245200	589767	240533	-1.29	0.005138	1.0881
Com_511_neg	Licoagroside D	C22H24O10	448.426	11.44	alcohols and polyols	464196-55-2	_	_	31750	48060	79340	18820	26480	15100	53050	20133.3	-1.39	0.040891	1.0929
Com_539_neg	1,5-Anhydro-D-glucitol	C6H12O5	164.069	1	alcohols and polyols	154-58-5	C07326	C07326	132400	181300	201500	51770	35370	40110	171733	42416.7	-2.01	0.001165	1.6473
Com_38_neg	1,5-Dicaffeoylquinic acid	C25H24O12	516.458	6.89	alcohols and polyols	30964-13-7	_	_	547000	807000	1218000	75490	109000	46180	857333	76890	-3.47	0.0020549	2.854
Com_228_neg	Isochlorogenic acid A	C25H24O12	516.451	6.912	alcohols and polyols	2450-53-5	_	_	721000	775800	1322000	60010	125100	42190	939600	75766.7	-3.63	0.0022716	3.051
Com_836_pos	Hypoxanthine	C5H4N4O	136.11	1.509	alkaloids and derivatives	68-94-0	C00262	C00262	46090	133500	45140	367900	778700	374100	74910	506900	2.75	0.010317	2.3428
Com_622_pos	Betanin	C24H26N2O13	550.143	6.65	alkaloids and derivatives	7659-95-2	C08540	C08540	33460	19770	229737	750700	570300	411000	94322.3	577333	2.61	0.037242	2.7751
Com_122_neg	Quercetin 3-O-sophoroside	C27H30O17	626.524	6.13	alkaloids and derivatives	18609-17-1	C12667	C12667	8430580	5631450	767100	24900000	29110000	10070000	4.94304e+06	21360000	2.11	0.095038	2.0851
Com_1005_pos	Tabersonine	C21H24N2O2	336.427	7.828	alkaloids and derivatives	4429-63-4	C09244	C09244	92960	96300	58640	384700	319000	326100	82633.3	343267	2.05	0.0010605	1.7049
Com_845_pos	Acetylcholine	C7H16NO2	146.118	1.02	alkaloids and derivatives	60-31-1	C01996	C01996	723400	1030000	586900	2618000	3002000	3986000	780100	3202000	2.03	0.0022812	1.6804
Com_894_pos	Indole-3-acetamide	C10H10N2O	174.199	0.82	alkaloids and derivatives	879-37-8	C02693	C02693	88300	108800	75140	167300	404200	425200	90746.7	332233	1.87	0.018723	1.4495
Com_744_pos	Galanthamine	C17H21NO3	287.35	4.91	alkaloids and derivatives	357-70-0	C08526	C08526	38551	15300	20390	59740	88680	104900	24747	84440	1.77	0.016229	1.5079
Com_1120_pos	1-Methyladenine	C6H7N5	149.153	1.05	alkaloids and derivatives	5142-22-3	C02216	C02216	435400	260600	406800	1131000	1102000	1246000	367600	1.15967e+06	1.65	0.0020873	1.3831
Com_782_pos	Adenine	C5H5N5	135.127	1.032	alkaloids and derivatives	73-24-5	C00147	C00147	124100	269100	255000	577700	1025000	343000	216067	648567	1.58	0.05848	1.2477
Com_634_pos	Pyridoxamine	C8H12N2O2	168.09	0.8	alkaloids and derivatives	85-87-0	C00534	C00534	27850	40720	43260	83740	128100	77070	37276.7	96303.3	1.36	0.010817	1.1111
Com_871_pos	Tropine	C8H15NO	141.21	1.05	alkaloids and derivatives	120-29-6	C00729	C00729	9307	15310	12390	34890	35140	18920	12335.7	29650	1.26	0.026705	1.0132
Com_798_pos	6-Deoxyfagomine	C6H13NO2	131.095	2.06	alkaloids and derivatives	197449-09-5	_	_	197700	357100	202100	513900	827000	461000	252300	600633	1.25	0.029692	1.0306
Com_1045_pos	5-Hydroxyindole-3-acetic acid	C10H9NO3	191.058	5.58	alkaloids and derivatives	54-16-0	_	_	141000	151400	126600	55980	73622	42960	139667	57520.7	-1.27	0.0051886	1.0722
Com_51_neg	Aminophylline	C16H24N10O4	420.43	5.013	alkaloids and derivatives	317-34-0	_	_	27260	41860	29880	13375	6438	6452	33000	8755	-1.91	0.0076484	1.6195
Com_1002_pos	(+)-Tetrandrine	C38H42N2O6	622.762	6.53	alkaloids and derivatives	518-34-3	C09654	C09654	68730	125200	24750	26421	13440	8804	72893.3	16221.7	-2.16	0.069458	1.6606
Com_1124_pos	vasicine	C11H12N2O	188.229	4.86	alkaloids and derivatives	6159-55-3	C10733	C10733	30320	89400	29460	6554	16590	5949	49726.7	9697.66	-2.35	0.03066	1.8944
Com_1165_pos	1-Methylnicotinamide	C7H9N2O+	137.159	2.68	alkaloids and derivatives	3106-60-3	C02918	C02918	96190	324600	90210	6853	53250	30860	170333	30321	-2.48	0.067966	2.1722
Com_1038_pos	2-Hydroxy-6-Aminopurine	C5H5N5O	151.126	2.76	alkaloids and derivatives	3373-53-3	_	_	3814000	5717000	5160000	596500	1042000	660800	4897000	766433	-2.67	0.00087936	2.208
Com_1168_pos	5-Methoxyindoleacetic acid	C11H11NO3	205.21	4.87	alkaloids and derivatives	3471-31-6	C05660	C05660	1323000	2940000	1120000	291800	222100	206000	1.79433e+06	239967	-2.9	0.0036451	2.2769
Com_194_neg	Guanine	C5H5N5O	151.126	2.77	alkaloids and derivatives	73-40-5	C00242	C00242	112100	184900	160000	12070	26160	18470	152333	18900	-3.01	0.001407	2.4953
Com_743_pos	Trigonelline	C7H7NO2	137.136	1	alkaloids and derivatives	535-83-1	C01004	C01004	3033000	1743000	2649000	243100	328100	336300	2475000	302500	-3.03	0.00044729	2.4617
Com_1090_pos	Abrine	C12H14O2N2	218.256	5.61	alkaloids and derivatives	526-31-8	C02983	C02983	165700	125900	93830	8115	10770	27950	128477	15611.7	-3.04	0.0054867	2.6303
Com_906_pos	Phenylethanolamine	C8H11NO	137.084	2	amines	7568-93-6	C02735	C02735	56990	47040	131100	581000	384700	252800	78376.7	406167	2.37	0.012868	1.9984
Com_587_pos	1,5-Diaminopentane	C5H14N2	102.116	0.83	amines	462-94-2	C01672	C01672	49120	52580	19130	201200	149100	154800	40276.7	168367	2.06	0.011168	1.7872
Com_585_pos	Putrescine	C4H12N2	88.1	0.68	amines	110-60-1	C00134	C00134	301700	1023000	295400	1627000	2548000	2048000	540033	2.07433e+06	1.94	0.024663	1.7836
Com_4_neg	Choline bitartrate	C9H19NO7	253.25	0.97	amines	87-67-2	_	_	47630	90880	53800	26990	20990	19840	64103.3	22606.7	-1.5	0.010028	1.1924
Com_171_neg	Ureidosuccinic acid	C5H8N2O5	176.13	1.031	amino acid and derivatives	923-37-5	_	_	53360	186400	23270	4076000	1943000	1943000	87676.7	2654000	4.91	0.0047825	4.3684
Com_719_pos	Glutathione	C10H17N3O6S	307.32	1.51	amino acid and derivatives	70-18-8	C00051	C00051	337200	195800	317700	2066000	1006000	4293000	283567	2455000	3.11	0.0112	2.3812
Com_255_neg	N-Acetylvaline	C7H13NO3	159.183	4.41	amino acid and derivatives	3067-19-4	_	_	1465	4817	2977	30460	28540	15690	3086.33	24896.7	3.01	0.0059594	2.5469
Com_415_neg	L-Proline	C5H9NO2	115.131	0.94	amino acid and derivatives	147-85-3	C00148	C00148	2580000	3002000	2231000	14800000	18650000	16750000	2.60433e+06	1.67333e+07	2.68	6.79e-05	2.1988
Com_700_pos	Proline	C5H9NO2	115.131	0.96	amino acid and derivatives	609-36-9	C16435	C16435	44260000	61870000	44140000	235100000	231600000	208400000	50090000	2.25033e+08	2.16	0.0002152	1.7868
Com_611_pos	glutathione disulfide	C20H32N6O12S2	612.631	1.81	amino acid and derivatives	27025-41-8	C00127	C00127	3179000	991800	1873000	6998000	4772000	10310000	2014600	7360000	1.86	0.028346	1.5994
Com_200_neg	Ala-trp	C14H17N3O3	275.303	0.9	amino acid and derivatives	16305-75-2	_	_	61230	111200	43580	93800	423400	247800	72003.3	255000	1.82	0.087816	1.3775
Com_754_pos	L-arginine	C6H14N4O2	174.2	0.794	amino acid and derivatives	74-79-3	_	_	2040000	3714000	1987000	5758000	10520000	9150000	2.58033e+06	8476000	1.71	0.011764	1.4185
Com_435_neg	L-Glutamine	C5H10N2O3	146.14	0.868	amino acid and derivatives	56-85-9	C00064	C00064	3537000	2858000	1149000	3236000	12340000	8672000	2.51467e+06	8.08267e+06	1.68	0.09895	1.3355
Com_790_pos	Glycine	C2H5NO2	75.07	0.88	amino acid and derivatives	56-40-6	C00037	C00037	70160	74260	57260	265600	205500	174700	67226.7	215267	1.67	0.0013554	1.3629
Com_1024_pos	gamma-Glu-Leu	C11H20N2O5	260.287	5.17	amino acid and derivatives	2566-39-4	_	_	8737	27580	11290	45290	48510	57450	15869	50416.7	1.66	0.022798	1.5095
Com_1100_pos	Gly-Tyr-Ala	C14H19N3O5	309.318	4.16	amino acid and derivatives	112898-27-8	_	_	3697	5289	5145	22890	12200	8962	4710.33	14684	1.64	0.023095	1.2642
Com_575_pos	L-Methionine sulfone	C5H11NO4S	181.21	1.84	amino acid and derivatives	7314-32-1	_	_	916000	1187000	977100	3430000	3145000	2053000	1026700	2876000	1.48	0.004596	1.1948
Com_608_pos	Ala-gly	C5H10N2O3	146.144	0.84	amino acid and derivatives	687-69-4	_	_	13840000	17640000	7207000	17760000	46940000	43250000	1.28957e+07	3.59833e+07	1.48	0.070153	1.188
Com_753_pos	D-Proline	C5H9NO2	115.13	0.967	amino acid and derivatives	344-25-2	C00763	C00763	78580000	98770000	75840000	228700000	220400000	233500000	8.43967e+07	2.27533e+08	1.43	0.00029334	1.1784
Com_955_pos	Oxidized glutathione	C20H32N6O12S2	630.646	1.06	amino acid and derivatives	121-24-4	C00127	C00127	8603000	2111000	6025000	11200000	10990000	21870000	5.57967e+06	1.46867e+07	1.39	0.089524	1.2599
Com_1062_pos	S-Methyl-L-cysteine	C4H9NO2S	135.185	1.04	amino acid and derivatives	1187-84-4	_	_	160600	370000	337000	749600	1039000	457200	289200	748600	1.37	0.054321	1.1322
Com_626_pos	N-Methyl-a-aminoisobutyric acid	C5H11NO2	117.146	1.22	amino acid and derivatives	2566-34-9	_	_	15220000	21900000	12800000	49480000	52260000	27270000	16640000	4.30033e+07	1.36	0.023288	1.1035
Com_839_pos	DL-Norvaline	C5H11NO2	117.15	1.068	amino acid and derivatives	760-78-1	_	_	18770000	24370000	14690000	56410000	59560000	31280000	1.92767e+07	4.90833e+07	1.34	0.022227	1.0817
Com_701_pos	Valine	C5H11NO2	117.146	1.09	amino acid and derivatives	516-06-3	C16436	C16436	20670000	28280000	16660000	62350000	67360000	35040000	21870000	5.49167e+07	1.32	0.024442	1.0682
Com_929_pos	4-Acetamidobutyric Acid	C6H11NO3	145.156	1.03	amino acid and derivatives	3025-96-5	_	_	474900	683100	524300	1342000	1350000	1428000	560767	1.37333e+06	1.29	0.0011907	1.0708
Com_5_neg	L-Histidine	C6H9N3O2	155.15	0.76	amino acid and derivatives	71-00-1	C00135	C00135	350900	918700	250400	1562000	1433000	726200	506667	1240400	1.29	0.094499	1.1812
Com_854_pos	L-Valine	C5H11NO2	117.146	1.2	amino acid and derivatives	72-18-4	C00183	C00183	936000	1277000	907900	2878000	3017000	1592000	1040300	2.49567e+06	1.26	0.021889	1.001
Com_612_pos	Histidine	C6H9N3O2	155.15	0.81	amino acid and derivatives	4998-57-6	C00768	C00768	3505000	6167000	2665000	11840000	10890000	6667000	4.11233e+06	9799000	1.25	0.041855	1.0633
Com_717_pos	Pipecolic acid	C6H11NO2	129.16	1.042	amino acid and derivatives	535-75-1	C00408	C00408	271600000	275000000	197500000	88970000	156800000	63960000	2.48033e+08	1.03243e+08	-1.26	0.029935	1.1036
Com_956_pos	Glu-Glu	C10H14N2O7	276.243	0.99	amino acid and derivatives	3929-61-1	C01425	C01425	101300	136400	152100	27680	68660	60950	129933	52430	-1.3	0.035597	1.1401
Com_578_pos	L-Cystathionine	C7H14N2O4S	222.262	0.84	amino acid and derivatives	56-88-2	C02291	C02291	130900	209800	137400	30010	39520	107900	159367	59143.3	-1.43	0.053723	1.3312
Com_358_neg	L-Homoserine	C4H9NO3	119.119	1.9	amino acid and derivatives	672-15-1	C00263	C00263	35260	45990	44950	11650	11850	23190	42066.7	15563.3	-1.43	0.012614	1.2295
Com_846_pos	L-Leucyl-L-phenylalanine	C15H22N2O3	278.163	6.25	amino acid and derivatives	56217-82-4	_	_	202400	319000	150200	102100	72560	73610	223867	82756.7	-1.43	0.017485	1.1323
Com_718_pos	L-Pipecolate	C6H11NO2	129.16	1.049	amino acid and derivatives	3105-95-1	C00408	C00408	76210000	84540000	43990000	17210000	34660000	12690000	6.82467e+07	21520000	-1.66	0.028437	1.4252
Com_745_pos	N alpha-Acetyl-L-Arginine	C8H16N4O3	216.238	1.04	amino acid and derivatives	155-84-0	_	_	770200	633100	589100	158449	219800	197300	664133	191850	-1.79	0.00057625	1.4685
Com_1163_pos	D-Pyroglutamic acid	C5H7NO3	129.114	1.62	amino acid and derivatives	4042-36-8	C02237	C02237	216700000	255200000	122400000	32670000	72720000	25160000	198100000	4.35167e+07	-2.18	0.01548	1.8605
Com_1033_pos	2-Phenylglycine	C8H9NO2	151.163	2.78	amino acid and derivatives	2835-06-05	_	_	3665000	5581000	5015000	602300	1008000	618800	4.75367e+06	743033	-2.67	0.00087255	2.2068
Com_350_neg	Creatine	C4H9N3O2	131.133	1.95	amino acid and derivatives	57-00-1	C00300	C00300	571100	891300	502400	86760	115400	79330	654933	93830	-2.8	0.00074754	2.2716
Com_1081_pos	NG,NG-Dimethyl-L-arginine	C8H20Cl2N4O2	202.254	0.93	amino acid and derivatives	220805-22-1	C03626	C03626	27480000	33550000	27630000	2071000	6245000	2967000	2.95533e+07	3761000	-2.97	0.002837	2.5562
Com_993_pos	SDMA	C8H18N4O2	202.25	0.913	amino acid and derivatives	30344-00-4	_	_	19150000	24970000	21090000	1680000	4509000	1967000	2.17367e+07	2.71867e+06	-2.99	0.0023419	2.5639
Com_670_pos	N-Acetyl-5-hydroxytryptamine	C12H14N2O2	218.252	5.98	amino acid and derivatives	1210-83-9	C00978	C00978	720200	664300	519700	65120	39420	83560	634733	62700	-3.33	0.00062501	2.7755
Com_738_pos	2-Aminoadipic acid	C6H11NO4	161.1	0.95	amino acid and derivatives	1118-90-7	_	_	3668000	2728000	3164000	235900	307800	281300	3.18667e+06	275000	-3.53	2.96e-05	2.8898
Com_842_pos	L-2-Aminoadipic acid	C6H11NO4	161.069	0.93	amino acid and derivatives	542-32-5	C00956	C00956	1510000	1153000	1143000	85810	83780	110500	1.26867e+06	93363.3	-3.76	3.35e-05	3.0787
Com_668_pos	N-Acetyl-L-Tyrosine	C11H13NO4	223.225	5.17	amino acid and derivatives	537-55-3	_	_	1548000	2165000	1181000	93190	114600	49770	1.63133e+06	85853.3	-4.24	0.00062886	3.5072
Com_63_neg	Methyl protocatechuate	C8H8O4	168.15	6.97	benzoic acids and derivatives	2150-43-8	_	_	9941	20460	9524	259800	196400	131100	13308.3	195767	3.87	0.0010283	3.2049
Com_937_pos	Tyramine	C8H11NO	137.179	2	benzoic acids and derivatives	51-67-2	C00483	C00483	14930	9196	16490	104600	64410	38860	13538.7	69290	2.35	0.0094154	1.8688
Com_570_neg	Pyrogallol	C6H6O3	126.11	2.787	benzoic acids and derivatives	87-66-1	C01108	C01108	12964	4221	9538	41750	32180	23850	8907.66	32593.3	1.87	0.021	1.6196
Com_402_neg	Ethylparaben	C9H10O3	166.17	8.703	benzoic acids and derivatives	120-47-8	_	_	22530	10490	14750	37770	37670	41750	15923.3	39063.3	1.29	0.013416	1.1155
Com_863_pos	4-Hydroxy-3,5-diisopropylbenzaldehyde	C13H18O2	206.2	6.07	benzoic acids and derivatives	10537-86-7	_	_	129000	260000	103400	95220	69510	37810	164133	67513.3	-1.28	0.086965	1.0342
Com_546_neg	1-Naphthyl acetate	C12H10O2	186.21	6.99	benzoic acids and derivatives	830-81-9	_	_	483000	846400	563400	119300	213900	245200	630933	192800	-1.71	0.012285	1.4185
Com_1049_pos	D-Arabitol	C5H12O5	152.15	0.926	carbohydrates and its derivatives	488-82-4	C01904	C01904	3204000	7068000	4125000	12350000	27430000	22690000	4799000	2.08233e+07	2.11	0.011824	1.7349
Com_506_neg	6-Phosphogluconic acid	C6H13O10P	276.135	0.91	carbohydrates and its derivatives	921-62-0	_	_	142000	87630	120600	29380	37230	79830	116743	48813.3	-1.25	0.046632	1.1188
Com_640_pos	Melezitose	C18H32O16	504.44	0.998	carbohydrates and its derivatives	597-12-6	C08243	C08243	611900000	452400000	483800000	208700000	275900000	147200000	5.16033e+08	210600000	-1.29	0.010649	1.0858
Com_615_pos	Isomaltose	C12H22O11	342.297	0.9	carbohydrates and its derivatives	499-40-1	C00252	C00252	784600	798300	803200	316700	347300	292400	795367	318800	-1.31	5.29e-05	1.0818
Com_852_pos	Maltotriitol	C18H34O16	506.453	1.07	carbohydrates and its derivatives	32860-62-1	_	_	26000000	12580000	18240000	7776000	10310000	4067000	18940000	7.38433e+06	-1.35	0.048819	1.1435
Com_572_neg	Astragalus polyphenols	C20H22O9	406.38	6.588	carbohydrates and its derivatives	82373-94-2	_	_	39960	66440	42190	22979	17686	15268	49530	18644.3	-1.4	0.008613	1.1382
Com_366_neg	D-Tagatose	C6H12O6	180.156	0.96	carbohydrates and its derivatives	87-81-0	C00795	C00795	702800	702500	685200	331400	196700	249200	696833	259100	-1.42	0.0025809	1.1944
Com_72_neg	Mannitol	C6H14O6	182.173	0.88	carbohydrates and its derivatives	69-65-8	C00392	C00392	22180	35680	19550	9138	8180	7148	25803.3	8155.33	-1.66	0.0046491	1.324
Com_15_neg	Trehalose 6-phosphate	C12H23O14P	422.276	0.96	carbohydrates and its derivatives	4484-88-2	C00689	C00689	1680000	2344000	2523000	569500	686400	650800	2.18233e+06	635567	-1.77	0.00087125	1.4417
Com_560_neg	1-Hydroxypinoresinol-1-O-Glucoside	C26H32O12	536.189	6.62	carbohydrates and its derivatives	81495-71-8	_	_	12650	35780	17760	8015	4341	5872	22063.3	6076	-1.86	0.025779	1.4446
Com_78_neg	Maltopentaose	C30H52O26	828.726	0.99	carbohydrates and its derivatives	34620-76-3	_	_	17230	52120	17740	3798	10514	8234	29030	7515.33	-1.94	0.053205	1.5265
Com_246_neg	L-Arabinitol	C5H12O5	152.15	0.925	carbohydrates and its derivatives	7643-75-6	C00532	C00532	108400	207200	77450	26680	33520	17810	131017	26003.3	-2.33	0.01032	1.8463
Com_409_neg	D-Xylulose	C5H10O5	150.13	1.01	carbohydrates and its derivatives	551-84-8	C00310	C00310	107600	322100	174600	45010	46010	26020	201433	39013.3	-2.36	0.01288	1.8572
Com_284_neg	Cellotriose	C18H32O16	504.437	1.02	carbohydrates and its derivatives	33404-34-1	C06219	C06219	1390000	970400	2421000	458200	210900	248900	1593800	306000	-2.38	0.0099943	1.9319
Com_248_neg	Lactobionic acid	C12H22O12	358.3	0.91	carbohydrates and its derivatives	96-82-2	_	_	1418000	2194000	811000	336300	283300	121700	1.47433e+06	247100	-2.57	0.013588	2.1175
Com_1080_pos	Nicotinate ribonucleoside	C11H13NO6	255.224	1.04	carbohydrates and its derivatives	17720-18-2	_	_	9691000	10840000	7159000	2165000	1542000	580800	9230000	1.42927e+06	-2.69	0.0086091	2.3448
Com_74_neg	Salicin	C13H18O7	286.28	4.989	carbohydrates and its derivatives	138-52-3	C01451	C01451	13110	41400	11260	1703	2610	4939	21923.3	3084	-2.82	0.02182	2.2138
Com_307_neg	Maltotriose	C18H32O16	504.44	0.94	carbohydrates and its derivatives	1109-28-0	C01835	C01835	259000	301300	263300	33500	51550	29850	274533	38300	-2.84	0.00032254	2.3556
Com_292_neg	Raffinose	C18H32O16	504.437	1.009	carbohydrates and its derivatives	512-69-6	C00492	C00492	50320000	47010000	36160000	3849000	11480000	2781000	4.44967e+07	6.03667e+06	-2.88	0.0077439	2.5749
Com_322_neg	Nystose	C24H42O21	666.578	1.03	carbohydrates and its derivatives	13133-07-8	_	_	917200	1354000	693200	83330	85920	28220	988133	65823.3	-3.9	0.0025505	3.2876
Com_342_neg	Stachyose	C24H42O21	666.578	0.93	carbohydrates and its derivatives	470-55-3	C01613	C01613	3483000	4916000	3779000	326000	275500	92920	4.05933e+06	231473	-4.13	0.0018366	3.5231
Com_85_neg	Maltotetraose	C24H42O21	666.578	0.996	carbohydrates and its derivatives	34612-38-9	C02052	C02052	259500	445600	206700	22350	24540	4253	303933	17047.7	-4.15	0.0073831	3.6327
Com_25_neg	Lirioresinol A	C22H26O8	418.162	6.96	carbohydrates and its derivatives	21453-71-4	_	_	1659000	4649000	1136000	179800	117000	98240	2.48133e+06	131680	-4.23	0.0036933	3.2856
Com_465_neg	Ethylvanillin	C9H10O3	166.17	8.701	carbonyl compounds	121-32-4	_	_	9565	5678	6160	14260	21090	16260	7134.33	17203.3	1.26	0.010815	1.0551
Com_731_pos	3-Hydroxykynurenine	C10H12N2O4	224.1	5.96	carbonyl compounds	2147-61-7	C02794	C02794	2038000	2042000	2316000	456500	597800	503800	2132000	519367	-2.03	9.28e-05	1.6719
Com_1092_pos	NNK	C10H13N3O2	207.23	5.898	carbonyl compounds	64091-91-4	C16453	C16453	99180	109400	97880	16350	21310	24530	102153	20730	-2.3	0.00020424	1.8971
Com_772_pos	sn-Glycero-3-phosphocholine	C8H20NO6P	257.22	0.91	esters	28319-77-9	C00670	C00670	36500000	3498000	17480000	65650000	100700000	78430000	1.91593e+07	8.15933e+07	2.09	0.061223	2.1432
Com_861_pos	Dihydroactindiolide	C11H16O2	180.243	5.51	esters	17092-92-1	_	_	820800	850000	1145000	377000	275600	423000	938600	358533	-1.38	0.0043261	1.1409
Com_843_pos	2-alpha-Linolenoyl-glycerol	C21H36O4	352.261	11.17	esters	55268-58-1	_	_	43370000	23230000	21940000	11160000	9851000	9294000	2.95133e+07	1.01017e+07	-1.54	0.010355	1.2094
Com_467_neg	Gingerglycolipid B	C33H58O14	678.805	12.02	esters	88168-90-5	_	_	21290	25460	6933	3804	4028	4913	17894.3	4248.33	-2.07	0.03467	1.5382
Com_952_pos	6-Aminocaproic acid	C6H13NO2	131.095	2.07	fatty acyls	60-32-2	C02378	C02378	928700	1467000	865700	2229000	3596000	1950000	1.08713e+06	2.59167e+06	1.25	0.025733	1.0166
Com_82_neg	ethylmalonate	C5H8O4	132.042	1.82	fatty acyls	601-75-2	_	_	14060	24440	16400	7804	13810	4108	18300	8574	-1.09	0.093583	1.0007
Com_820_pos	Punicic acid	C18H30O2	278.3	12.65	fatty acyls	544-72-9	C08364	C08364	96890	166300	108900	49060	53940	51600	124030	51533.3	-1.26	0.0069064	1.0045
Com_1121_pos	1-Linoleoyl-Rac-Glycerol	C21H38O4	354.524	12.05	fatty acyls	2277-28-3	_	_	181000	85590	100100	64660	33300	51160	122230	49706.7	-1.29	0.042296	1.0403
Com_132_neg	Myristoleic acid	C14H26O2	226	8.46	fatty acyls	544-64-9	C08322	C08322	76520	224700	119000	59650	75480	35260	140073	56796.7	-1.3	0.091397	1.0056
Com_26_neg	9,10,13-Trihydroxyoctadec-11-enoic acid	C18H34O5	330.241	9.12	fatty acyls	29907-57-1	C14835	C14835	92680	244300	176600	49550	102000	53320	171193	68290	-1.32	0.069829	1.061
Com_512_neg	Erucic acid	C22H42O2	338.568	2.37	fatty acyls	112-86-7	C08316	C08316	469100	566510	435150	167400	218500	93730	490253	159877	-1.61	0.011004	1.3841
Com_368_neg	Manninotriose	C18H32O16	504.437	0.9	fatty acyls	13382-86-0	C05404	C05404	31880	73490	29620	10890	17400	6361	44996.7	11550.3	-1.96	0.030439	1.5944
Com_440_neg	Linolelaidic Acid (C18:2N6T)	C18H32O2	280.445	15.16	fatty acyls	506-21-8	_	_	208400	315900	239700	67640	59560	67570	254667	64923.3	-1.97	0.00047089	1.5971
Com_764_pos	14,15-Dehydrocrepenynic acid	C18H28O2	276.414	12.15	fatty acyls	4154-44-3	_	_	1057000	1658000	1616000	322800	496500	234500	1.44367e+06	351267	-2.03	0.0053172	1.7003
Com_680_pos	9,17-Octadecadiene-12,14-diyne-1,11,16-triol	C18H26O3	290.397	13.78	fatty acyls	211238-60-7	_	_	222100	111400	96290	28310	37120	28070	143263	31166.7	-2.2	0.0058844	1.7276
Com_484_neg	9S-Hydroxy-10E,12Z-octadecadienoic acid	C18H32O3	296.235	12.61	fatty acyls	15514-85-9	_	_	54880	87090	74370	13030	22000	11350	72113.3	15460	-2.22	0.0029889	1.8464
Com_347_neg	13(S)-HODE;13(S)-Hydroxyoctadeca-9Z,11E-dienoic acid	C18H32O3	296.235	12.61	fatty acyls	10219-69-9	_	_	48100	74360	63890	10570	16650	11210	62116.7	12810	-2.27	0.0011647	1.8694
Com_562_neg	12(13)-EpOME	C18H32O3	296.235	12.61	fatty acyls	6799-85-5	C14826	C14826	51360	80950	77300	11380	19290	12030	69870	14233.3	-2.29	0.0019362	1.8888
Com_142_neg	Gamma-Linolenic Acid	C18H30O2	278.43	14.62	fatty acyls	506-26-3	_	_	28410	46760	51250	7728	5734	5298	42140	6253.33	-2.75	0.00094628	2.2304
Com_489_neg	Cyanin chloride	C27H31ClO16	646.98	4.725	flavonoids	2611-67-8	_	_	3749	2707	22011	405000	122300	181800	9489	236367	4.63	0.0088051	4.1714
Com_232_neg	Myricetin	C15H10O8	318.24	7.34	flavonoids	529-44-2	C10107	C10107	2374	2722	6531	73660	116000	19540	3875.66	69733.3	4.16	0.0113	3.2581
Com_87_neg	Cyanidin chloride	C15H11ClO6	322.7	6.263	flavonoids	528-58-5	C05905	C05905	8887	3470	26033	114000	129600	112600	12796.7	118733	3.21	0.012065	3.004
Com_88_neg	Keracyanin chloride	C27H31ClO15	630.98	5.22	flavonoids	18719-76-1	C04491	C04491	129100	311600	424800	1899000	2359000	3275000	288500	2511000	3.12	0.0044826	2.6574
Com_468_neg	Rutin hydrate	C27H30O16.xH2O	610.52	6.36	flavonoids	207671-50-9	_	_	7684	8152	28690	99030	137000	132500	14842	122843	3.04	0.0064629	2.7175
Com_453_neg	Idaein chloride	C21H21ClO11	484.84	5.213	flavonoids	27661-36-5	_	_	68490	95070	57060	768900	561400	483700	73540	604667	3.03	0.00047792	2.4907
Com_450_neg	Rutin	C27H30O16	610.518	6.451	flavonoids	153-18-4	C05625	C05625	8321	11660	35450	97250	175800	176100	18477	149717	3.01	0.0093028	2.665
Com_490_neg	Cyanidin 3-O-glucoside	C21H21ClO11	484.84	5.21	flavonoids	7084-24-4	C08604	C08604	9549	21540	14350	95490	74410	45610	15146.3	71836.7	2.24	0.0080543	1.8484
Com_294_neg	3'-Hydroxyflavone	C15H10O3	238.24	10.049	flavonoids	577-85-5	C20871	C20871	56080	18340	17050	111900	119000	113000	30490	114633	1.91	0.01835	1.7514
Com_675_pos	Camelliaside A	C33H40O20	756.668	6.31	flavonoids	135095-52-2	_	_	3200900	3531804	2673500	13820000	7005000	13010000	3.1354e+06	1.12783e+07	1.84	0.0058441	1.4673
Com_83_neg	Narirutin	C27H32O14	580.535	6.837	flavonoids	14259-46-2	C09793	C09793	5979	13730	8657	17120	57200	27140	9455.33	33820	1.83	0.047112	1.4246
Com_1073_pos	Rhamnetin	C16H12O7	316.262	6.88	flavonoids	90-19-7	C10176	C10176	54010	128500	108800	280500	530400	185100	97103.3	332000	1.77	0.041632	1.4148
Com_315_neg	Sieboldin	C21H24O11	452.131	5.35	flavonoids	18777-73-6	_	_	6020	10040	9897	35180	27520	25050	8652.33	29250	1.75	0.0032677	1.4564
Com_76_neg	Myricitrin	C21H20O12	464.38	6.547	flavonoids	17912-87-7	C10108	C10108	1566000	2797000	2853000	7620000	12400000	4123000	2.40533e+06	8.04767e+06	1.74	0.037579	1.3531
Com_568_neg	Isoquercitrin	C21H20O12	464.38	6.596	flavonoids	482-35-9	C05623	C05623	3250000	5584000	6173000	15450000	24170000	8632000	5.00233e+06	16084000	1.68	0.035413	1.3216
Com_477_neg	Diosmetin	C16H12O6	300.26	8.911	flavonoids	520-34-3	C10038	C10038	4417	5393	5646	15550	16850	10980	5152	14460	1.48	0.002527	1.2048
Com_521_neg	Morin	C15H10O7	302.043	8.05	flavonoids	6472-38-4	C10105	C10105	62990	95880	118700	213100	399000	154400	92523.3	255500	1.46	0.04449	1.1438
Com_211_neg	Isotrifoliin	C21H20O12	464.096	6.59	flavonoids	21637-25-2	C05623	C05623	4925000	6623000	6922000	15960000	23620000	10410000	6.15667e+06	1.66633e+07	1.43	0.021461	1.1233
Com_518_neg	Plantagoside	C21H22O12	466.398	6.09	flavonoids	78708-33-5	C17531	C17531	42747	58661	56661	138200	125400	149700	52689.7	137767	1.38	0.0010031	1.1427
Com_204_neg	Spiraeoside	C21H20O12	464.096	6.59	flavonoids	20229-56-5	_	_	5007000	6784000	7152000	15350000	23140000	10230000	6.31433e+06	16240000	1.36	0.025783	1.0642
Com_381_neg	Kaempferol 3-O-robinobioside	C27H30O15	594.159	6.55	flavonoids	17297-56-2	_	_	21510	59483	19180	62150	59090	129300	33391	83513.3	1.32	0.088074	1.1655
Com_297_neg	Hyperoside	C21H20O12	464.38	6.554	flavonoids	482-36-0	_	_	2166000	2808000	3310000	6774000	9228000	4400000	2.76133e+06	6.80067e+06	1.3	0.024488	1.0286
Com_423_neg	Vincetoxicoside B	C21H20O11	448.383	6.97	flavonoids	22007-72-3	_	_	8037	26920	13640	6380	6213	5447	16199	6013.33	-1.42	0.069133	1.0287
Com_65_neg	Butein	C15H12O5	272.069	0.95	flavonoids	487-52-5	C08578	C08578	36220	20370	24570	7119	9061	11680	27053.3	9286.66	-1.54	0.0087632	1.2512
Com_988_pos	Daidzin	C21H20O9	416.111	6.18	flavonoids	552-66-9	C10216	C10216	53950	152400	65280	39600	32080	19580	90543.3	30420	-1.57	0.054947	1.2084
Com_400_neg	Genistin	C21H20O10	432.38	6.78	flavonoids	529-59-9	_	_	13410	35390	8853	5801	7722	5383	19217.7	6302	-1.6	0.088507	1.1242
Com_370_neg	Orientin	C21H20O11	448.377	6.25	flavonoids	28608-75-5	C10114	C10114	22710	57380	30830	14349	12130	9250	36973.3	11909.7	-1.63	0.023581	1.2655
Com_42_neg	Ophiopogonanone C	C19H16O7	356.332	5.38	flavonoids	477336-75-7	_	_	861500	1617000	1157000	448300	447300	153100	1.21183e+06	349567	-1.79	0.030224	1.5581
Com_1119_pos	Sophoricoside	C21H20O10	432.38	7.038	flavonoids	152-95-4	_	_	177900	395000	227100	51340	89730	62360	266667	67810	-1.97	0.0095653	1.5804
Com_541_neg	Dihydrokaempferol	C15H12O6	288.063	5.75	flavonoids	480-20-6	C00974	C00974	177200	162400	219700	41080	50200	30050	186433	40443.3	-2.2	0.0009006	1.8195
Com_331_neg	Pinobanksin	C15H12O5	272.069	7.06	flavonoids	548-82-3	C09826	C09826	652200	525300	676300	112000	118600	118800	617933	116467	-2.4	3.36e-05	1.9627
Com_1074_pos	Fustin	C15H12O6	288.252	5.89	flavonoids	20725-03-5	C01378	C01378	180800	270800	257900	31950	59190	26740	236500	39293.3	-2.58	0.0025021	2.1716
Com_1026_pos	4'-O-Glucosylvitexin	C27H30O15	594.518	6.28	flavonoids	38950-94-6	_	_	166800	162600	164900	18980	38880	24220	164767	27360	-2.59	0.00094471	2.1724
Com_523_neg	Laricitrin	C16H12O8	332.262	2.6	flavonoids	53472-37-0	C12633	C12633	2113000	3195000	2833000	374800	632500	337600	2.71367e+06	448300	-2.59	0.0013593	2.1543
Com_604_pos	PolygalaxanthoneⅣ	C27H32O15	596.542	7.84	ketones	35900	_	_	8319	4945	25670	60780	52550	21978	12978	45102.7	1.79	0.073606	1.6509
Com_984_pos	Apo-13-zeaxanthinone	C18H26O2	274.4	8.84	ketones	92650	_	_	299600	230900	132200	120000	55130	80190	220900	85106.7	-1.37	0.045059	1.12
Com_758_pos	5-Aminoimidazole ribonucleotide	C8H14N3O7P	295.056	0.87	nucleotide and its derivates	25635-88-5	_	_	32120	6011	17600	44380	135400	54220	18577	78000	2.06	0.063868	1.795
Com_633_pos	Xanthosine	C10H12N4O6	284.225	3.928	nucleotide and its derivates	146-80-5	C01762	C01762	47290	66560	51910	14200	39830	8486	55253.3	20838.7	-1.4	0.065079	1.3877
Com_1050_pos	5-Methylcytidine	C10H15N3O5	257.24	1.036	nucleotide and its derivates	2140-61-6	_	_	329600	431900	256700	198500	72430	61120	339400	110683	-1.61	0.035227	1.4664
Com_1035_pos	N6-Succinyl Adenosine	C14H17N5O8	383.313	4.54	nucleotide and its derivates	4542-23-8	_	_	1337000	1630000	817100	469000	434800	245300	1.26137e+06	383033	-1.71	0.014751	1.4053
Com_313_neg	2'-Deoxyguanosine	C10H13N5O4	267.241	3.181	nucleotide and its derivates	961-07-9	C00330	C00330	29890	45860	46730	9629	17210	8217	40826.7	11685.3	-1.8	0.0087048	1.5149
Com_609_pos	Allopurinol	C5H4N4O	136.111	2.69	nucleotide and its derivates	315-30-0	_	_	276600	778400	273900	25830	141600	87430	442967	84953.3	-2.38	0.04713	2.0524
Com_355_neg	Orotidine	C10H12N2O8	288.211	1	nucleotide and its derivates	314-50-1	_	_	571000	360100	353400	116100	58430	57120	428167	77216.7	-2.47	0.00341	2.059
Com_1071_pos	1-Methylguanosine	C11H15N5O5	297.267	4.04	nucleotide and its derivates	2140-65-0	_	_	757700	786300	760400	11880	10550	14210	768133	12213.3	-5.97	1.18e-06	4.8963
Com_588_pos	Maleic acid	C4H4O4	116.011	0.96	organic acid and its derivatives	110-16-7	C01384	C01384	4320000	5069000	3971000	35850000	34030000	34910000	4.45333e+06	34930000	2.97	9.38e-06	2.4366
Com_855_pos	2,6-Diaminooimelic Acid	C7H14N2O4	190.197	0.94	organic acid and its derivatives	583-93-7	_	_	404900	931100	236600	2196000	2377000	3084000	524200	2.55233e+06	2.28	0.013604	2.0439
Com_860_pos	Urea	CH4N2O	60.055	0.93	organic acid and its derivatives	57-13-6	C00086	C00086	69170	59320	75940	239900	182800	238300	68143.3	220333	1.69	0.00052205	1.3818
Com_408_neg	Guanidinoethyl Sulfonate	C3H9N3O3S	167.187	1.03	organic acid and its derivatives	543-18-0	_	_	66980	81080	98650	151700	360000	127000	82236.7	212900	1.37	0.066361	1.0074
Com_389_neg	2-Aminoethanesulfonic acid	C2H7NO3S	125.015	1.04	organic acid and its derivatives	107-35-7	C00245	C00245	148700	204400	176700	366900	695100	308100	176600	456700	1.37	0.027533	1.0555
Com_290_neg	3,4,5-Trimethoxycinnamic acid	C12H14O5	238.24	18.465	organic acid and its derivatives	90-50-6	_	_	153500	140100	138400	380400	349600	357600	144000	362533	1.33	2.36e-05	1.0902
Com_145_neg	2,4-Dihydroxybenzoic acid	C7H6O4	154.12	4.623	organic acid and its derivatives	89-86-1	_	_	177100	218600	114400	41250	129700	42630	170033	71193.3	-1.25	0.079136	1.1669
Com_359_neg	D-threo-Isocitric acid	C6H8O7	192.124	1.41	organic acid and its derivatives	6061-97-8	C00451	C00451	95410000	66470000	87170000	32880000	33980000	32660000	8.30167e+07	3.31733e+07	-1.32	0.0011559	1.0692
Com_236_neg	Methylmalonate	C4H6O4	118.09	1.938	organic acid and its derivatives	516-05-2	C02170	C02170	7495000	9326000	9484000	2303000	1725000	4593000	8.76833e+06	2.87367e+06	-1.6	0.016282	1.4133
Com_814_pos	2-Aminoethylphosphonate	C2H8NO3P	125.064	6.47	organic acid and its derivatives	2041-14-7	C03557	C03557	102000	99780	60400	44130	28680	12360	87393.3	28390	-1.62	0.040851	1.4442
Com_151_neg	Tartaric acid	C4H6O6	150.09	1.008	organic acid and its derivatives	87-69-4	C00898	C00898	76260	92810	34730	21020	20120	16890	67933.3	19343.3	-1.81	0.01856	1.392
Com_671_pos	N8-Acetylspermidine	C9H23Cl2N3O	260.204	1.06	organic acid and its derivatives	34450-15-2	C01029	C01029	150800	326800	139600	61850	63560	40690	205733	55366.7	-1.89	0.015139	1.4797
Com_321_neg	Sinigrin	C10H16KNO9S2	397.464	1.751	organic acid and its derivatives	3952-98-5	C08427	C08427	184500	147600	50470	42676	26122	2956	127523	23918	-2.41	0.092315	2.3733
Com_491_neg	Cynarin	C25H24O12	516.458	6.89	organic acid and its derivatives	1182-34-9	C10445	C10445	653100	706800	1249000	77510	120300	62290	869633	86700	-3.32	0.0012193	2.7145
Com_50_neg	Allantoin	C4H6N4O3	158.115	0.94	organoheterocyclic compounds	97-59-6	C01551	C01551	33560	37650	37390	250500	175800	105100	36200	177133	2.29	0.0038926	1.8035
Com_957_pos	Neoprzewaquinone A	C36H28O6	556.615	7.29	organoheterocyclic compounds	630057-39-5	_	_	11070	9390	39070	38970	38710	95860	19843.3	57846.7	1.54	0.092839	1.4054
Com_116_neg	4-Hydroxyquinazoline	C8H6N2O	146.146	5.54	organoheterocyclic compounds	491-36-1	_	_	1337000	1641000	1261000	202200	324400	776200	1413000	434267	-1.7	0.029576	1.5717
Com_659_pos	Lipoamide	C8H15NOS2	205.341	4.89	organoheterocyclic compounds	940-69-2	C00248	C00248	19480	24250	16580	4356	6140	2066	20103.3	4187.33	-2.26	0.0082775	1.9485
Com_1085_pos	Alantolactone	C15H20O2	232.32	12.565	organoheterocyclic compounds	546-43-0	C09289	C09289	630200	456800	716600	34880	25980	86400	601200	49086.7	-3.61	0.0024312	3.0985
Com_405_neg	Guaiacol	C7H8O2	124.137	3.62	phenols and its derivatives	1990-05-01	C01502	C01502	5078	5286	7444	21727	31630	17730	5936	23695.7	1.99	0.0027751	1.6169
Com_556_neg	2,4-Di-Tert-Butylphenol	C14H22O	206.167	6.02	phenols and its derivatives	96-76-4	_	_	194500	262100	166200	111600	89020	49040	207600	83220	-1.31	0.02706	1.1235
Com_482_neg	2,6-Di-tert-butylphenol	C14H22O	206.167	6.04	phenols and its derivatives	128-39-2	_	_	175800	284900	142400	114400	84940	39390	201033	79576.7	-1.33	0.061449	1.1506
Com_23_neg	1-O-Gentisoyl-D-glucoside	C13H16O9	316.079	4.56	phenols and its derivatives	23445-11-6	_	_	20370000	32550000	13340000	4802000	16420000	4391000	2.20867e+07	8.53767e+06	-1.37	0.095646	1.2748
Com_1137_pos	Sinapoyl O-hexoside	C17H22O10	370.351	5.95	phenols and its derivatives	248300	_	_	1160000	553300	676900	217500	177800	471000	796733	288767	-1.46	0.046078	1.2478
Com_356_neg	1-O-b-D-glucopyranosyl sinapate	C17H22O10	386.351	5.88	phenols and its derivatives	78185-48-5	_	_	174400000	161900000	202700000	54720000	66750000	58780000	1.79667e+08	6.00833e+07	-1.58	0.00024056	1.2915
Com_92_neg	Hydroxytyrosol	C8H10O3	154.16	4.731	phenols and its derivatives	10597-60-1	_	_	8663	16600	12460	3803	6932	1789	12574.3	4174.66	-1.59	0.049319	1.4305
Com_399_neg	1-O-Galloyl-D-glucose	C13H16O10	332.074	4.68	phenols and its derivatives	58511-73-2	_	_	177200	413600	165600	72290	98110	45450	252133	71950	-1.8	0.030774	1.4274
Com_548_neg	p-Coumaric acid-4-O-glucoside	C15H18O8	326.1	5.55	phenols and its derivatives	117405-48-8	_	_	3071000	4271000	2787000	545000	789900	1302000	3.37633e+06	878967	-1.94	0.007971	1.6435
Com_95_neg	Riboflavin-5'-monophosphate	C17H21N4O9P	456.344	0.91	phenols and its derivatives	146-17-8	_	_	513300	1211000	640300	263100	243100	98990	788200	201730	-1.96	0.027191	1.629
Com_185_neg	Koaburaside	C14H20O9	332.111	4.68	phenols and its derivatives	41653-73-0	_	_	541700	1350000	536400	136000	201000	67030	809367	134677	-2.58	0.015724	2.1111
Com_806_pos	Acetaminophen	C8H9NO2	151.163	2.76	phenols and its derivatives	103-90-2	C06804	C06804	3495000	5084000	4510000	533100	951200	589000	4363000	691100	-2.65	0.00089188	2.1999
Com_432_neg	Danshensu	C9H10O5	198.17	4.473	phenols and its derivatives	76822-21-4	_	_	75760	180200	115200	17960	13470	7295	123720	12908.3	-3.26	0.0034329	2.6721
Com_166_neg	Salvianolic acid D	C20H18O10	418.351	6.865	phenols and its derivatives	142998-47-8	_	_	53955	67379	10030	2402	4012	5806	43788	4073.33	-3.42	0.029795	2.5487
Com_536_neg	Dl-3,4-Dihydroxymandelic acid	C8H8O5	184.037	2.41	phenols and its derivatives	775-01-9	_	_	163400	222900	166700	13230	17860	6465	184333	12518.3	-3.88	0.00096267	3.2602
Com_18_neg	Sinapyl Alcohol	C11H14O4	210.226	5.92	phenols and its derivatives	537-33-7	C02325	C02325	91960	908000	53290	19680	38585	10490	351083	22918.3	-3.93	0.089853	2.4883
Com_70_neg	Isoacteoside	C29H36O15	624.595	6.44	phenylpropanoids	61303-13-7	_	_	6237	5768	7861	114500	89030	38530	6622	80686.7	3.6	0.0021335	2.8466
Com_69_neg	Forsythoside I	C29H36O15	624.595	6.48	phenylpropanoids	1177581-50-8	_	_	6609	32982	16530	121300	141700	55460	18707	106153	2.5	0.027555	2.1943
Com_234_neg	Rosmarinic acid	C18H16O8	360.31	7.211	phenylpropanoids	20283-92-5	C01850	C01850	6830	7706	3094	20534	21779	14606	5876.66	18973	1.69	0.016914	1.4521
Com_235_neg	Daphnetin	C9H6O4	178.14	6.126	phenylpropanoids	486-35-1	C03093	C03093	23610	36880	31490	98960	106900	77720	30660	94526.7	1.62	0.0021985	1.3378
Com_111_neg	Forsythoside A	C29H36O15	624.587	6.46	phenylpropanoids	79916-77-1	_	_	30139	7115	25413	71640	67930	36820	20889	58796.7	1.49	0.08162	1.374
Com_220_neg	Picroside II	C23H28O13	512.46	6.63	phenylpropanoids	39012-20-9	_	_	202540	240045	150098	625600	463500	321900	197561	470333	1.25	0.022796	1.0026
Com_872_pos	7-Methoxy-4-methylcoumarin	C11H10O3	190.2	7.79	phenylpropanoids	2555-28-4	_	_	53580	61400	45520	36990	23110	8567	53500	22889	-1.22	0.084061	1.1872
Com_164_neg	p-Hydroxy-cinnamic acid	C9H8O3	164.16	6.531	phenylpropanoids	7400-08-0	_	_	45780000	67340000	54290000	20990000	25960000	19200000	5.58033e+07	22050000	-1.33	0.0029587	1.0906
Com_293_neg	p-Coumaric Acid	C9H8O3	164.16	6.549	phenylpropanoids	501-98-4	_	_	51550000	66640000	48810000	17660000	24510000	19800000	5.56667e+07	2.06567e+07	-1.43	0.0018727	1.1698
Com_144_neg	Sibiricose A6	C23H32O15	548.497	5.49	phenylpropanoids	241125-75-7	_	_	855000	1141000	839600	293300	482700	244000	945200	340000	-1.47	0.0096268	1.2454
Com_13_neg	Fraxin	C16H18O10	370.313	5.68	phenylpropanoids	524-30-1	C09266	C09266	77440	142800	67870	23530	44720	22870	96036.7	30373.3	-1.66	0.022396	1.3533
Com_62_neg	Methyl 4-hydroxycinnamate	C10H10O3	178.18	8.76	phenylpropanoids	19367-38-5	_	_	374400	501700	249800	100100	104100	136900	375300	113700	-1.72	0.0066158	1.3742
Com_476_neg	Polydatin	C20H22O8	390.38	6.543	phenylpropanoids	65914-17-2	C10275	C10275	47010	38710	59170	14930	15580	13180	48296.7	14563.3	-1.72	0.0008612	1.4
Com_535_neg	4-Hydroxy-3-methoxycinnamic acid	C10H10O4	194.058	5.34	phenylpropanoids	537-98-4	C01494	C01494	4695000	11410000	5451000	2491000	2574000	1292000	7.18533e+06	2119000	-1.76	0.028607	1.4014
Com_498_neg	3,6’-Disinapoyl sucrose	C34H42O19	754.695	7.05	phenylpropanoids	139891-98-8	_	_	2074000	5018000	4131000	1468000	790500	660700	3741000	973067	-1.94	0.020512	1.584
Com_475_neg	4-Methoxycinnamic acid	C10H10O3	178	8.56	phenylpropanoids	830-09-1	_	_	81480	126600	70880	18530	23010	24610	92986.7	22050	-2.07	0.001904	1.6695
Com_553_neg	Ferulic acid methyl ester	C11H12O4	208.21	8.84	phenylpropanoids	2309-07-01	_	_	524100	431400	446400	87650	91870	88520	467300	89346.7	-2.38	1.16e-05	1.9484
Com_565_neg	Ethyl caffeate	C11H12O4	208.211	8.507	phenylpropanoids	102-37-4	_	_	61310	56210	39810	10940	9065	9037	52443.3	9680.66	-2.43	0.00032997	1.9791
Com_383_neg	Sodium Danshensu	C9H9NaO5	220.15	4.44	phenylpropanoids	67920-52-9	_	_	114300	243000	165500	31050	21550	27140	174267	26580	-2.71	0.0016017	2.1769
Com_644_pos	Scopolin	C16H18O9	354.096	5.51	phenylpropanoids	531-44-2	C01527	C01527	58690000	44430000	59830000	2543000	5297000	3965000	5.43167e+07	3935000	-3.78	0.00034185	3.1391
Com_1158_pos	Przewaquinone A	C19H18O4	310.344	11.752	quinones	76843-23-7	_	_	177600	500900	501500	196200	130700	129200	393333	152033	-1.37	0.080323	1.0229
Com_35_neg	Polyphyllin V	C39H62O12	722.914	11.85	steroid	19057-67-1	_	_	63670	38090	19120	9585	19120	12390	40293.3	13698.3	-1.55	0.066925	1.1867
Com_55_neg	Polyphyllin Vii	C51H84O22	1049.2	1	steroid	68124-04-9	_	_	14020	57660	27870	9701	10950	3416	33183.3	8022.33	-2.04	0.066874	1.624
Com_179_neg	Succinic acid	C4H6O4	118.09	1.936	tca cycle	110-15-6	C00042	C00042	16140000	20850000	20740000	5023000	3837000	9763000	1.92433e+07	6.20767e+06	-1.63	0.014239	1.4215
Com_251_neg	cis-Aconitic acid	C6H6O6	174.11	1.766	tca cycle	585-84-2	C00417	C00417	11710000	10200000	16380000	3058000	3792000	2340000	1.27633e+07	3.06333e+06	-2.05	0.0019769	1.6829
Com_237_neg	Carvacrol	C10H14O	150.22	1.467	terpenoids	499-75-2	C09840	C09840	4786	5502	7169	8479	21500	21400	5819	17126.3	1.55	0.038139	1.1913
Com_134_neg	Madecassic acid	C6H12O5	164.156	0.99	terpenoids	18449-41-7	_	_	25090	31310	35400	18300	11150	8060	30600	12503.3	-1.29	0.021926	1.1124
Com_600_pos	Linderane	C15H16O4	260.285	11.266	terpenoids	13476-25-0	C09495	C09495	245000	135300	173500	65720	62570	75570	184600	67953.3	-1.44	0.0058146	1.148
Com_1021_pos	Lappaconitine	C32H44N2O8	584.7	7.37	terpenoids	32854-75-4	C08694	C08694	2061000	1458000	2459000	1013000	546900	527700	1.99267e+06	695867	-1.51	0.014644	1.2706
Com_421_neg	Ziyuglycoside I	C41H66O13	766.967	7.71	terpenoids	35286-58-9	_	_	18210	29650	23730	9351	11260	4345	23863.3	8318.66	-1.52	0.026493	1.3109
Com_1112_pos	Fraxinellone	C14H16O3	232.275	11.429	terpenoids	28808-62-0	_	_	172900	87910	89030	40030	33670	48040	116613	40580	-1.52	0.014592	1.1958
Com_346_neg	Capsianoside I	C32H52O14	660.336	0.98	terpenoids	121924-04-7	_	_	4979000	4029000	3652000	2044000	1604000	660200	4220000	1.43607e+06	-1.55	0.029864	1.3854
Com_901_pos	Geranylacetone	C13H22O	194.313	5.34	terpenoids	3796-70-1	_	_	9444000	22740000	12840000	6475000	5772000	2630000	15008000	4959000	-1.59	0.043934	1.3116
Com_94_neg	Ptaquiloside	C20H30O8	398.45	11.23	terpenoids	87625-62-5	C19515	C19515	433900	267800	263000	110600	91380	109400	321567	103793	-1.63	0.0032191	1.3057
Com_295_neg	R-Notoginsenoside R2	C41H70O13	770.999	8.8	terpenoids	948046-15-9	_	_	17250	32406	23347	9274	5937	6892	24334.3	7367.66	-1.72	0.0062694	1.3917
Com_478_neg	Geniposidic acid	C16H22O10	374.34	4.615	terpenoids	27741-01-1	C11673	C11673	313200	635800	405000	147500	125900	68040	451333	113813	-1.98	0.011565	1.635
Com_406_neg	Ginsenoside C-K	C36H62O8	622.873	1.02	terpenoids	39262-14-1	_	_	20180	25660	16390	7108	2101	5195	20743.3	4801.33	-2.11	0.015631	1.8466
Com_499_neg	Notoginsenoside R2	C41H70O13	770.999	8.78	terpenoids	80418-25-3	_	_	12014	23383	16065	2684	5518	3072	17154	3758	-2.19	0.0064136	1.8082
Com_79_neg	Loganic acid	C16H24O10	376.36	4.79	terpenoids	22255-40-9	C01512	C01512	49780	71280	35380	9708	11420	10130	52146.7	10419.3	-2.32	0.0016417	1.8554
Com_742_pos	Isoalantolactone	C15H20O2	232.32	12.49	terpenoids	470-17-7	C09484	C09484	632600	447000	676800	53800	73880	108300	585467	78660	-2.89	0.0010594	2.3985
Com_867_pos	Pterosin B	C14H18O2	218.296	5.68	terpenoids	34175-96-7	_	_	433400	258400	212000	22600	24550	47490	301267	31546.7	-3.25	0.0020259	2.6764
Com_1048_pos	Isonicotinic acid	C6H5NO2	123.11	1.029	vitamins	55-22-1	C07446	C07446	54280000	65940000	55670000	31780000	13920000	9066000	58630000	1.82553e+07	-1.68	0.025139	1.5364

## Sheet: S3
Table S3 Up-regulated and down-regulated metabolites in different categorizes.
class	Up	Down	Total DEMs	Percent
quinones	0	1	1	0.00406504
vitamins	0	1	1	0.00406504
ketones	1	1	2	0.00813008
steroid	0	2	2	0.00813008
tca cycle	0	2	2	0.00813008
carbonyl compounds	1	2	3	0.0121951
amines	3	1	4	0.0162602
esters	1	3	4	0.0162602
organoheterocyclic compounds	2	3	5	0.0203252
benzoic acids and derivatives	4	2	6	0.0243902
alcohols and polyols	3	5	8	0.0325203
nucleotide and its derivates	1	7	8	0.0325203
organic acid and its derivatives	6	8	14	0.0569106
fatty acyls	1	14	15	0.0609756
phenols and its derivatives	1	15	16	0.0650407
terpenoids	1	15	16	0.0650407
phenylpropanoids	6	14	20	0.0813008
alkaloids and derivatives	12	10	22	0.0894309
carbohydrates and its derivatives	1	22	23	0.0934959
flavonoids	22	12	34	0.138211
amino acid and derivatives	24	16	40	0.162602
Total	90	156	246	100%%

## Sheet: S4
	Table S4 The identified 166 flavonoids in pak choi.
Compound_ID	Name	Formula	Molecular Weight	RT [min]	Class	CAS	Kegg_ID	purple_1	purple_2	purple_3	green_1	green_2	green_3	QC1	QC2	QC3
Com_47_neg	Cyanidin O-acetylhexoside	C23H22O12	490.1	7.12	Anthocyanins	924100	_	321300	480000	5073	232297	195072	295200	378000	272000
Com_48_neg	Cyanidin O-syringic acid	C24H18O10	466.1	5.28	Anthocyanins	451600	_	401200	294400	36060	48210	31970	182000	220700	209100
Com_86_neg	Delphinidin chloride	C15H11ClO7	338.7	5.602	Anthocyanins	528-53-0	C05908	6105	6384	4790	8751	8717	7024	2657	7722	7256
Com_87_neg	Cyanidin chloride	C15H11ClO6	322.7	6.263	Anthocyanins	528-58-5	C05905	114000	129600	112600	8887	3470	26033	27150	47970	71130
Com_88_neg	Keracyanin chloride	C27H31ClO15	630.98	5.22	Anthocyanins	18719-76-1	C04491	1899000	2359000	3275000	129100	311600	424800	1517000	1229000	1732000
Com_119_neg	Kinetin 9-riboside	C15H17N5O5	347.326	1.03	Anthocyanins	4338-47-0	_	148600	411400	1566000	395200	708300	115900	668500	621200	772700
Com_233_neg	Pelargonin chloride	C27H31ClO15	630.98	4.937	Anthocyanins	17334-58-6	_	110100	137900	136100	88050	151700	163900	119200	116800	153300
Com_386_neg	Luteolin O-hexosyl-O-hexosyl-O-hexoside	C33H40O21	772.1	5.52	Anthocyanins	18490000	_	23070000	17480000	54950000	39480000	86870000	40060000	48580000	50900000
Com_453_neg	Idaein chloride	C21H21ClO11	484.84	5.213	Anthocyanins	27661-36-5	_	768900	561400	483700	68490	95070	57060	354300	344400	452800
Com_454_neg	Petunidin-3-O-glucoside chloride	C22H23O12.Cl	514.865	5.282	Anthocyanins	6988-81-4	_	47130	48360	17310	26450	25710	33840	38880	33550	25470
Com_489_neg	Cyanin chloride	C27H31ClO16	646.98	4.725	Anthocyanins	2611-67-8	_	405000	122300	181800	3749	2707	22011	86440	123200	82970
Com_490_neg	Cyanidin 3-O-glucoside	C21H21ClO11	484.84	5.21	Anthocyanins	7084-24-4	C08604	95490	74410	45610	9549	21540	14350	41940	29430	35760
Com_586_pos	Malvidin 3-O-galactoside	C23H25O12	493	7.63	Anthocyanins	59010	_	29490	18650	23290	27330	37770	16670	23890	15800
Com_603_pos	Cyanidin 3-O-malonylhexoside	C24H23O14	535.1	6.73	Anthocyanins	80410000	_	32810000	59630000	8933	12310	7685	28860000	30340000	28360000
Com_638_pos	Peonidin O-hexoside	C22H23O11	463.123	6.8	Anthocyanins	90326	_	106933	75226	262300	146500	153800	129300	93650	85400
Com_920_pos	Petunidin 3-O-glucoside	C22H23O12	479	0.98	Anthocyanins	71991-88-3	C12139	2234000	2001000	1550000	2032000	2422000	2697000	2024000	1710000	2366000
Com_1117_pos	Cyanidin O-rutinoside	C27H31O15	595.52	6.66	Anthocyanins	3376000	_	2583000	2724000	36450	11500	41370	1224000	1587000	1786000
Com_205_neg	(-)-Epicatechin	C15H14O6	290.27	5.9	Catechin derivatives	490-46-0	C09727	28650	21430	26810	16350	16390	26400	40600	22540	11580
Com_227_neg	8-Gingerol	C43H32O20	868.702	1.13	Catechin derivatives	30462-35-2	_	55190	53230	41540	40280	20470	28440	33520	40180	16980
Com_1154_pos	(-)-epigallocatechin	C15H14O7	306.27	5.098	Catechin derivatives	970-74-1	_	68120	33390	36500	23881	33376	29545	14320	22740	22910
Com_2_neg	Naringenin chalcone	C15H12O5	272.253	8.518	Chalcones and dihydrochalcones	73692-50-9	C06561	65670	133700	32130	55210	130300	235400	94120	97520	119900
Com_65_neg	Butein	C15H12O5	272.069	0.95	Chalcones and dihydrochalcones	487-52-5	C08578	7119	9061	11680	36220	20370	24570	12740	5905	7270
Com_320_neg	Trilobatin	C21H24O10	436.409	7.523	Chalcones and dihydrochalcones	4192-90-9	_	403300	344200	398900	239200	182100	260900	248000	284400	415400
Com_917_pos	Phloretin	C15H14O5	274.27	8.598	Chalcones and dihydrochalcones	60-82-2	C00774	57170	77850	28980	30480	175100	170600	93580	85480	101600
Com_3_neg	Eriodictyol	C15H12O6	288.252	7.999	Flavanones	552-58-9	C05631	17660	44460	4600	11840	14300	9983	17030	24870	26480
Com_58_neg	Taxifolin O-glucoside	C21H22O12	466.392	5.31	Flavanones	484600	_	388900	310600	47900	54200	47520	227300	251000	268800
Com_73_neg	Neohesperidin	C28H34O15	610.56	7.2	Flavanones	13241-33-3	C09806	58610	305600	98190	35530	72610	71180	76600	96460	115900
Com_77_neg	Naringin	C27H32O14	580.53	6.979	Flavanones	10236-47-2	C09789	7627	39050	10270	2138	6419	9444	13530	17910	7502
Com_83_neg	Narirutin	C27H32O14	580.535	6.837	Flavanones	14259-46-2	C09793	17120	57200	27140	5979	13730	8657	17410	33060	11990
Com_93_neg	Butin	C15H12O5	272.069	8.61	Flavanones	492-14-8	C09614	54170	109800	19820	42480	88700	159000	65950	71450	87680
Com_97_neg	Sakuranetin	C16H14O5	286.279	1.01	Flavanones	2957-21-3	C09833	49780	50090	36520	84240	93890	84460	68560	83200	84410
Com_155_neg	Hesperidin	C28H34O15	610.56	7.09	Flavanones	520-26-3	C09755	33680	150600	60130	19170	62770	37190	74280	69960	82020
Com_300_neg	Naringenin	C15H12O5	272.25	8.683	Flavanones	480-41-1	C00509	30030	76250	14590	28060	60390	101700	40890	44690	61550
Com_481_neg	Poncirin	C28H34O14	594.561	8.049	Flavanones	14941-08-3	C09830	6922	33190	12100	5035	11810	9095	15230	16120	17530
Com_518_neg	Plantagoside	C21H22O12	466.398	6.09	Flavanones	78708-33-5	C17531	138200	125400	149700	42747	58661	56661	60520	62280	58610
Com_788_pos	Naringenin O-malonylhexoside	C24H24O13	520.447	7.46	Flavanones	74330	_	67810	29210	314900	267600	165100	177300	72920	126500
Com_789_pos	Naringerin	C15H12O5	272.253	8.64	Flavanones	67604-48-2	_	31000	52580	10240	18080	33630	54550	27970	31010	32010
Com_891_pos	Hesperetin 5-O-glucoside	C22H24O11	464.419	6.59	Flavanones	69651-80-5	_	5885000	7513000	4236000	2150000	2885000	3443000	5624000	3345000	5570000
Com_990_pos	Prunin	C21H22O10	434.121	7.02	Flavanones	529-55-5	C09099	181800	68760	78800	323600	173100	212800	134900	94850	150500
Com_1074_pos	Fustin	C15H12O6	288.252	5.89	Flavanones	20725-03-5	C01378	31950	59190	26740	180800	270800	257900	101600	127800	123000
Com_14_neg	Isoschaftoside	C26H28O14	564.499	6.03	Flavones and Flavonols	52012-29-0	_	13530	14282	13786	18910	20700	24050	10090	12410	17440
Com_76_neg	Myricitrin	C21H20O12	464.38	6.547	Flavones and Flavonols	17912-87-7	C10108	7620000	12400000	4123000	1566000	2797000	2853000	4585000	5203000	5842000
Com_112_neg	Kaempferol	C15H10O6	286.24	8.811	Flavones and Flavonols	520-18-3	C05903	17780	71760	46110	26370	36810	64860	33890	41140	56350
Com_133_neg	Acacetin O-acetyl hexoside	C24H24O11	488.1	5.69	Flavones and Flavonols	5502	_	27050	15060	124900	174900	75970	76170	80770	61270
Com_160_neg	Quercetin O-acetylhexoside	C23H22O13	506.1	6.9	Flavones and Flavonols	4604000	_	2858000	1763000	1039166	999590	18790	1525000	1325000	1951000
Com_196_neg	Kaempferol7-O-beta-D-glucopyranoside	C21H20O11	448.377	6.65	Flavones and Flavonols	16290-07-6	_	1479000	5573000	2728000	1923000	3802000	5924000	2974000	2598000	4887000
Com_232_neg	Myricetin	C15H10O8	318.24	7.34	Flavones and Flavonols	529-44-2	C10107	73660	116000	19540	2374	2722	6531	26200	34740	51310
Com_283_neg	Quercetin-3'-O-glucoside	C21H20O12	464.382	6.53	Flavones and Flavonols	9221000	_	16950000	5305000	2203000	3997000	3976000	5973000	7186000	8303000
Com_294_neg	3'-Hydroxyflavone	C15H10O3	238.24	10.049	Flavones and Flavonols	577-85-5	C20871	111900	119000	113000	56080	18340	17050	122900	128700	44500
Com_297_neg	Hyperoside	C21H20O12	464.38	6.554	Flavones and Flavonols	482-36-0	_	6774000	9228000	4400000	2166000	2808000	3310000	4576000	4694000	5255000
Com_311_neg	Isovitexin	C21H20O10	432.378	6.533	Flavones and Flavonols	29702-25-8	C01714	34370	39750	23120	20418	32960	19510	35220	22260	26090
Com_370_neg	Orientin	C21H20O11	448.377	6.25	Flavones and Flavonols	28608-75-5	C10114	14349	12130	9250	22710	57380	30830	19910	15540	24340
Com_381_neg	Kaempferol 3-O-robinobioside	C27H30O15	594.159	6.55	Flavones and Flavonols	17297-56-2	_	62150	59090	129300	21510	59483	19180	66550	64840	77080
Com_420_neg	Tiliroside	C30H26O13	594.52	7.879	Flavones and Flavonols	20316-62-5	_	9906	24140	11320	5514	10430	6328	6207	7628	12230
Com_434_neg	Isorhamnetin	C16H12O7	316.262	8.969	Flavones and Flavonols	480-19-3	C10084	254700	527300	223300	69060	152800	226900	228400	234700	322200
Com_450_neg	Rutin	C27H30O16	610.518	6.451	Flavones and Flavonols	153-18-4	C05625	97250	175800	176100	8321	11660	35450	106200	120100	121400
Com_452_neg	Vitexin	C21H20O10	432.38	6.559	Flavones and Flavonols	3681-93-4	C01460	27270	47970	13370	21500	9835	8703	21850	25180	17720
Com_477_neg	Diosmetin	C16H12O6	300.26	8.911	Flavones and Flavonols	520-34-3	C10038	15550	16850	10980	4417	5393	5646	9161	8800	12740
Com_487_neg	Kaempferitrin	C27H30O14	578.519	6.641	Flavones and Flavonols	482-38-2	C16981	28150	16420	27650	12659	16207	6628	12910	15160	20820
Com_523_neg	Laricitrin	C16H12O8	332.262	2.6	Flavones and Flavonols	53472-37-0	C12633	374800	632500	337600	2113000	3195000	2833000	1188000	1188000	1677000
Com_568_neg	Isoquercitrin	C21H20O12	464.38	6.596	Flavones and Flavonols	482-35-9	C05623	15450000	24170000	8632000	3250000	5584000	6173000	9436000	10310000	12310000
Com_601_pos	Schaftoside	C26H28O14	564.492	6.074	Flavones and Flavonols	51938-32-0	C10181	81320	89310	56340	46480	60790	55580	53150	43530	79870
Com_675_pos	Camelliaside A	C33H40O20	756.668	6.31	Flavones and Flavonols	135095-52-2	_	13820000	7005000	13010000	3200900	3531804	2673500	3123000	4160000	5032000
Com_768_pos	Myricetin 3-O-galactoside	C21H20O13	480.376	7.19	Flavones and Flavonols	15648-86-9	_	470100	705200	372400	389500	239900	450600	466500	624100	375700
Com_775_pos	Quercetin 5-O-hexoside	C21H20O12	464.376	6.52	Flavones and Flavonols	5927000	_	10570000	6700000	5054000	4843000	4447000	6186000	7123000	6156000
Com_776_pos	Quercetin-3,4'-O-di-beta-glucopyranoside	C27H30O17	626.52	5.39	Flavones and Flavonols	7611000	_	12760000	6739000	4238000	5405000	3644000	6529000	4586000	14110000
Com_808_pos	Syringetin 7-O-hexoside	C23H24O13	508.1	0.97	Flavones and Flavonols	108400	_	195400	167900	921300	609400	716000	324000	392300	404900
Com_809_pos	Syringetin 5-O-hexoside	C23H24O13	508.1	0.97	Flavones and Flavonols	166800	_	167600	177600	902000	847600	733000	458400	509100	515900
Com_925_pos	Demethylnobiletin	C20H20O8	388.368	11.52	Flavones and Flavonols	2174-59-6	_	2831	2895	9185	3227	3549	3629	5759	6950	6227
Com_940_pos	Kaempferol 3-O-glucoside-2‘-O-rhamnoside	C27H30O15	594.526	6.08	Flavones and Flavonols	5067	_	25010	19070	43390	72280	27630	40230	50940	30110
Com_941_pos	Kaempferol-dihexoside-rhamnoside	C33H40O20	756.669	6.08	Flavones and Flavonols	36820000	_	24850000	40380000	6562	8133398	4310	16340000	16670000	12150000
Com_1102_pos	Quercetin-O-glucoside	C21H20O12	464.376	6.54	Flavones and Flavonols	4832000	_	6258000	3760000	2968000	2872000	2275000	4631000	3850000	3636000
Com_1161_pos	Nobiletin	C21H22O8	402.39	10.518	Flavones and Flavonols	478-01-3	C10112	86590	278700	242200	182900	115600	101200	135700	150300	161200
Com_1162_pos	Tangeretin	C20H20O7	372.37	11.41	Flavones and Flavonols	481-53-8	C10190	103200	388500	486500	134700	193200	132000	251100	235900	232900
Com_31_neg	Luteolin-7-O-beta-D-glucuronide	C21H18O12	462.366	6.53	Flavonoids	29741-10-4	_	8724	10866	8061	6324	10820	20740	10330	6853	9240
Com_42_neg	Ophiopogonanone C	C19H16O7	356.332	5.38	Flavonoids	477336-75-7	_	448300	447300	153100	861500	1617000	1157000	678400	621800	702700
Com_43_neg	Isorhamnetin O-acetyl-hexoside	C24H24O13	520.1	7.23	Flavonoids	339200	_	293200	111300	30890	77730	34940	141800	143500	177600
Com_45_neg	Chrysoeriol C-pentosyl-O-hexosyl-O-hexoside	C33H40O20	756.1	5.97	Flavonoids	30320	_	26890	19260	68160	36630	55390	33420	32210	39930
Com_46_neg	Acetyl-eriodictyol O-hexoside	C23H24O12	492.1	6.31	Flavonoids	45190	_	31130	54020	22270	38400	25330	27500	35030	40120
Com_67_neg	Isorhamnetin-3-O-neohespeidoside	C28H32O16	624.552	6.79	Flavonoids	55033-90-4	_	147100	167200	232200	144912	165736	158395	104500	139900	176300
Com_84_neg	Engeletin	C21H22O10	434.393	7.149	Flavonoids	572-31-6	_	4656	3303	3927	3687	14290	5874	5503	5661	2337
Com_118_neg	Kuwanon A	C25H24O6	420.454	0.7	Flavonoids	62949-77-3	_	219900	211300	143000	192700	225600	201900	171000	178400	176100
Com_159_neg	Chrysoeriol O-homovanillic acid	C25H20O9	464.1	6.56	Flavonoids	16630	_	35120	11620	2975	8900	7556	14100	15060	8781
Com_198_neg	Gallocatechin-catechin	C30H26O13	594.1	5.58	Flavonoids	8739	_	14980	12240	17080	12760	14400	19610	13870	19100
Com_204_neg	Spiraeoside	C21H20O12	464.096	6.59	Flavonoids	20229-56-5	_	15350000	23140000	10230000	5007000	6784000	7152000	10660000	10120000	12330000
Com_211_neg	Isotrifoliin	C21H20O12	464.096	6.59	Flavonoids	21637-25-2	C05623	15960000	23620000	10410000	4925000	6623000	6922000	10620000	10700000	12660000
Com_260_neg	Trifolin	C21H20O11	448.101	6.62	Flavonoids	23627-87-4	C12626	1204000	4313000	2073000	1708000	3716000	4720000	2399000	2208000	4574000
Com_264_neg	Brazilin	C16H14O5	286.279	5.905	Flavonoids	474-07-7	C09920	4038	7441	8145	4010	6746	5306	4440	5490	7938
Com_279_neg	Methylophiopogonanone A	C19H18O6	342.343	0.78	Flavonoids	74805-92-8	_	7394	11370	9000	5555	4924	6969	6222	5642	7388
Com_287_neg	Syringic acid O-glucoside	C15H20O10	360.1	4.82	Flavonoids	70790	_	73440	32170	304500	715400	152200	213500	217100	236900
Com_288_neg	Di-O-methylquercetin	C17H14O7	330.1	9.19	Flavonoids	48360	_	86840	47690	89210	181000	172500	89270	77090	99170
Com_302_neg	Lonicerin	C27H30O15	594.526	6.73	Flavonoids	20633-84-5	C17557	37610	56000	69370	17260	37356	22960	20140	59540	45230
Com_314_neg	Kaempferol 3-A-L-Arabinopyranoside	C20H18O10	418.351	7.08	Flavonoids	99882-10-7	_	8367	7614	5841	12310	26640	12710	9662	12050	9039
Com_315_neg	Sieboldin	C21H24O11	452.131	5.35	Flavonoids	18777-73-6	_	35180	27520	25050	6020	10040	9897	11700	18570	20600
Com_331_neg	Pinobanksin	C15H12O5	272.069	7.06	Flavonoids	548-82-3	C09826	112000	118600	118800	652200	525300	676300	330600	319200	395000
Com_332_neg	Afzelechin	C15H14O5	274.084	0.68	Flavonoids	2545-00-8	C09320	711800	720800	735900	580700	797800	617900	658600	659600	691000
Com_384_neg	Phlorizin	C21H24O10	436.41	7.24	Flavonoids	60-81-1	C01604	67880	59880	36390	30460	14200	33210	41500	38800	32720
Com_411_neg	Heptamethoxyflavone	C22H24O9	432.42	7.08	Flavonoids	21380	_	19950	14450	80620	194000	80680	47470	44910	77840
Com_423_neg	Vincetoxicoside B	C21H20O11	448.383	6.97	Flavonoids	22007-72-3	_	6380	6213	5447	8037	26920	13640	8104	6568	10410
Com_426_neg	(-)-Gallocatechin	C15H14O7	306.267	4.51	Flavonoids	3371-27-5	_	172300	97310	71790	49579	65219	37324	50920	46950	72530
Com_451_neg	Taxifolin	C15H12O7	304.25	6.885	Flavonoids	480-18-2	C01617	104100	164600	28970	20520	37360	37190	49110	47740	94560
Com_455_neg	Luteolin 7-O-glucoside	C21H20O11	448.38	6.664	Flavonoids	5373-11-05	C03951	1205000	4911000	2526000	1940000	3785000	5038000	2775000	2264000	3940000
Com_468_neg	Rutin hydrate	C27H30O16.xH2O	610.52	6.36	Flavonoids	207671-50-9	_	99030	137000	132500	7684	8152	28690	84520	79640	83400
Com_496_neg	Dihydromyricetin	C15H12O8	320.25	6.97	Flavonoids	27200-12-0	C02906	219000	113300	88980	50596	68224	4220	72410	60910	97690
Com_501_neg	Chrysoeriol O-acetylhexoside	C24H24O12	504.1	4.81	Flavonoids	14840	_	16850	11690	83630	92530	75530	44580	41380	41940
Com_521_neg	Morin	C15H10O7	302.043	8.05	Flavonoids	6472-38-4	C10105	213100	399000	154400	62990	95880	118700	165200	189500	213700
Com_541_neg	Dihydrokaempferol	C15H12O6	288.063	5.75	Flavonoids	480-20-6	C00974	41080	50200	30050	177200	162400	219700	98260	116400	102500
Com_554_neg	Isomucronulatol-7-O-glucoside	C23H28O10	464.469	6.53	Flavonoids	94367-43-8	_	8532000	12060000	5407000	3056000	3569000	4180000	5697000	6140000	6693000
Com_590_pos	C-hexosyl-luteolin O-p-coumaroylhexoside	C36H36O18	756.66	6.38	Flavonoids	353600	_	108500	479500	172902	7355	98337	157600	131800	165000
Com_591_pos	Chrysoeriol 5-O-hexoside	C22H22O11	462.404	7.18	Flavonoids	513300	_	481400	392200	175100	282700	227600	362600	343100	274200
Com_616_pos	Tricetin O-hexoside	C21H20O12	464.383	6.46	Flavonoids	7000000	_	11190000	6115000	3445000	5177000	3941000	5639000	4765000	5122000
Com_630_pos	4',5,6,7-Tetramethoxyflavone	C19H18O6	342.11	9.87	Flavonoids	1168-42-9	C14472	4579	11520	10810	6094	5781	6586	7302	5019	8620
Com_647_pos	Tricin 5-O-acetylglucoside	C25H26O13	534.109	6.1	Flavonoids	10470	_	12490	4170	25700	32220	21410	17510	20310	18810
Com_677_pos	Apigenin C-pentoside	C20H18O9	402.35	0.73	Flavonoids	153700	_	167300	135600	152100	163700	79620	119000	117700	143400
Com_690_pos	Tricin 7-O-acetylglucoside	C25H26O13	534.109	6.08	Flavonoids	20598	_	19643	15834	24710	18340	18100	16240	22630	17660
Com_725_pos	Syringetin 3-O-hexoside	C23H24O13	508.1	0.98	Flavonoids	52340	_	109900	121200	836200	803700	554400	348500	347300	350300
Com_726_pos	C-hexosyl-luteolin O-hexosyl-O-pentoside	C32H38O20	742.1	0.72	Flavonoids	41570	_	23700	40410	24180	49690	28100	23340	39100	31510
Com_727_pos	Chrysoeriol 6-C-hexoside 8-C-hexoside-O-hexoside	C34H42O21	786.1	0.95	Flavonoids	29120	_	60690	40190	71960	107700	98620	61440	63810	57230
Com_734_pos	O-methylnaringenin C-pentoside	C21H22O9	418.1	0.72	Flavonoids	505000	_	409100	350000	276200	398500	299700	419300	315500	340000
Com_777_pos	C-hexosyl-chrysoeriol O-rutinoside	C34H42O20	770.1	0.7	Flavonoids	5926	_	11363	13050	6495	19560	10662	7251	10000	10130
Com_800_pos	5,7-Dihydroxy-3',4',5'-trimethoxyflavone	C18H16O7	344.09	4.99	Flavonoids	18103-42-9	C19807	13230	34390	17060	34460	59740	26160	24620	23820	24570
Com_810_pos	Selgin O-hexosyl-O-hexoside	C28H32O17	640.552	0.97	Flavonoids	1646000	_	1722000	996400	3434000	3343000	3203000	2305000	2766000	2234000
Com_812_pos	3,7-Dimethoxykaempferol-C-glucoside	C23H24O11	476.2	6.45	Flavonoids	211600	_	272000	98800	196000	487900	179800	229700	265200	232300
Com_818_pos	Ophiopogonin D	C44H70O16	855.017	6.22	Flavonoids	65604-80-0	C17042	17020	4998	18820	14678	14389	23373	10760	16810	23450
Com_890_pos	Eriodictyol-7-O-glucoside	C21H22O11	450.393	5.77	Flavonoids	38965-51-4	_	87680	185300	200600	227200	219100	299700	188500	179600	221600
Com_899_pos	Luteolin-4'-O-glucoside	C21H20O11	448.101	6.8	Flavonoids	6920-38-3	_	3309000	9154000	13360000	10620000	12650000	14180000	9148000	12250000	9610000
Com_939_pos	Tricin O-malonylhexoside	C26H26O15	578.47	7.5	Flavonoids	55120	_	25390	43942	42430	103100	29060	42050	24500	46600
Com_942_pos	C-hexosyl-luteolin O-hexoside	C27H30O16	610.518	5.68	Flavonoids	138100	_	77910	201000	83610	124000	244600	189800	148300	105600
Com_943_pos	C-hexosyl-luteolin O-feruloylhexoside	C37H38O19	786.68	6.38	Flavonoids	81720	_	44510	54170	48804	40630	41537	61420	36300	31050
Com_944_pos	C-hexosyl-apigenin O-hexosyl-O-hexoside	C33H40O20	756.66	0.98	Flavonoids	12390	_	5947	6370	14050	18950	11150	9326	10670	11520
Com_951_pos	Avicularin	C20H18O11	434.085	6.78	Flavonoids	572-30-5	_	32440	23140	34730	29310	31720	28530	14000	25610	14350
Com_954_pos	5-O-Methylvisammioside	C22H28O10	452.45	7.037	Flavonoids	84272-85-5	_	51640	76810	30460	45240	33760	22730	51440	32190	34730
Com_978_pos	Limocitrin O-hexoside	C23H24O13	508.43	0.97	Flavonoids	74950	_	71430	138200	936300	768900	717100	290500	438100	458600
Com_985_pos	Apigenin O-malonylhexoside	C24H22O13	518.431	7.46	Flavonoids	11690	_	35920	18927	24190	20410	5239	16700	7322	17090
Com_997_pos	Irisolidone 7-O-beta-d-glucoside	C23H24O11	476.43	0.97	Flavonoids	6009-88-7	_	17300	26360	50280	36940	52230	30660	20740	11340	19740
Com_1006_pos	Homoplantaginin	C22H22O11	462.403	7.186	Flavonoids	17680-84-1	C17762	512700	487400	458900	200500	262300	272200	389200	444700	414700
Com_1018_pos	8-C-hexosyl chrysoeriol O-hexoside	C28H32O16	624.552	0.92	Flavonoids	167600	_	138400	116400	359300	315100	346800	214000	310100	170700
Com_1026_pos	4'-O-Glucosylvitexin	C27H30O15	594.518	6.28	Flavonoids	38950-94-6	_	18980	38880	24220	166800	162600	164900	107400	117000	120500
Com_1028_pos	Resokaempferol 7-O-hexoside	C21H20O10	434.4	7.08	Flavonoids	23450	_	23470	20750	98870	233500	87010	76050	89430	80390
Com_1029_pos	Chrysoeriol 7-O-hexoside	C22H22O11	448.4	7.2	Flavonoids	416300	_	496500	390400	173600	233200	184200	282600	356000	333700
Com_1030_pos	methylLuteolin C-hexoside	C22H22O11	448.4	0.71	Flavonoids	143000	_	129400	80240	119700	111500	98130	87550	109500	86090
Com_1058_pos	Kaempferol-3-O-rutinoside	C27H30O15	594.526	6.51	Flavonoids	17650-84-9	_	1859000	1700000	2113000	761040	11130	701580	1299000	1299000	1049000
Com_1064_pos	8-C-hexosyl-apigenin O-hexosyl-O-hexoside	C33H40O20	756.669	0.9	Flavonoids	11430	_	26880	26010	46560	67980	36070	20220	28100	28180
Com_1065_pos	C-hexosyl-apigenin O-hexosyl-O-pentoside	C32H38O19	726.642	0.65	Flavonoids	14950	_	34860	25540	16710	18460	16050	16960	13990	37220
Com_1066_pos	Eriodictiol 6-C-hexoside 8-C-hexoside-O-hexoside	C33H42O21	774.684	0.97	Flavonoids	8205	_	24220	18160	6541	16860	23960	25070	21120	40610
Com_1073_pos	Rhamnetin	C16H12O7	316.262	6.88	Flavonoids	90-19-7	C10176	280500	530400	185100	54010	128500	108800	170900	221100	241900
Com_1103_pos	Selgin C-hexoside	C22H22O12	478.4	0.74	Flavonoids	222500	_	210000	138200	161800	203500	177300	193700	174100	200400
Com_1104_pos	Selgin 5-O-hexoside	C22H22O12	478.4	0.94	Flavonoids	601000	_	414600	475000	440200	397400	511400	457700	321400	423800
Com_1105_pos	methylQuercetin O-hexoside	C22H22O12	478.409	0.98	Flavonoids	1360000	_	1069000	911000	2321000	2091000	2208000	1534000	1474000	1707000
Com_1106_pos	methylChrysoeriol 5-O-hexoside	C23H24O11	476.43	0.97	Flavonoids	61050	_	112800	59550	88080	130700	63360	74870	100200	61970
Com_1109_pos	methylNaringenin C-pentoside	C21H22O9	418.394	0.72	Flavonoids	545000	_	577200	473800	555100	506200	501000	513800	457300	642600
Com_1136_pos	Selgin O-malonylhexoside	C25H24O15	564.457	7.19	Flavonoids	208300	_	237800	84520	3130	38540	15940	144400	101300	87470
Com_1138_pos	methylApigenin C-hexoside	C22H22O10	446.404	0.73	Flavonoids	177300	_	281200	165900	172300	196200	153500	269300	161200	215100
Com_1139_pos	methylApigenin C-pentoside	C21H20O9	416.378	1.01	Flavonoids	51410	_	34240	65460	89580	37350	38570	56800	82800	28690
Com_1141_pos	Luteolin C-feruloylhexoside	C31H28O14	624.555	7.9	Flavonoids	29570	_	20170	26040	17482	20844	18983	12350	20760	7680
Com_1142_pos	Luteolin C-sinapoylhexoside	C32H30O15	654	7.3	Flavonoids	82360	_	301100	102400	199400	174900	70170	141700	77160	107700
Com_1143_pos	Luteolin O-malonylhexoside	C24H22O14	534.43	7.02	Flavonoids	251200000	_	111300000	243300000	74470	90550	105900	80050000	67280000	94030000
Com_1144_pos	di-C,C-pentosyl-luteolin	C25H26O14	550.46	0.73	Flavonoids	79180	_	168300	145200	116100	135100	53450	112900	109100	123200
Com_1147_pos	di-C,C-hexosyl-apigenin	C27H30O15	594.518	5.82	Flavonoids	9854	_	4319	10940	10270	10540	17850	10200	12410	8824
Com_80_neg	Azaleatin	C16H12O7	316.265	7.3	Flavonoids and flavonols	529-51-1	C10022	32970	56140	21810	22740	29090	34650	33640	31470	33820
Com_400_neg	Genistin	C21H20O10	432.38	6.78	Isoflavonoids	529-59-9	_	5801	7722	5383	13410	35390	8853	10740	16920	9778
Com_817_pos	Ononin	C22H22O9	430.405	1.04	Isoflavonoids	486-62-4	C10509	23110	39230	53850	68830	34670	69290	33440	50210	24500
Com_918_pos	Pratensein-7-O-glucoside	C22H22O11	462.41	6.86	Isoflavonoids	36191-03-4	_	106466	105300	93487	263200	131700	201500	103000	137600	95090
Com_988_pos	Daidzin	C21H20O9	416.111	6.18	Isoflavonoids	552-66-9	C10216	39600	32080	19580	53950	152400	65280	65300	52230	80420
Com_1119_pos	Sophoricoside	C21H20O10	432.38	7.038	Isoflavonoids	152-95-4	_	51340	89730	62360	177900	395000	227100	203300	197400	152800
Com_759_pos	Isomangiferin	C19H18O11	422.085	1.51	Xanthone	24699-16-9	C16979	936200	1141000	937100	1744000	1460000	1753000	1292000	1270000	1449000

## Sheet: S5
Table S5. Thirty-four flavonoids with significant differences in content between green and purple pok choi.
Compound_ID	Name	Formula	Molecular Weight	RT [min]	Class(English)	CAS	Kegg_ID	KEGG	Name	green_1	green_2	green_3	purple_1	purple_2	purple_3	green.aver	purple.aver	log2(purple/green)	P-value	VIP
Com_489_neg	Cyanin chloride	C27H31ClO16	646.98	4.725	Anthocyanins	2611-67-8	_	_	Cyanin chloride	3749	2707	22011	405000	122300	181800	9489	236367	4.63	0.0088051	4.1714
Com_87_neg	Cyanidin chloride	C15H11ClO6	322.7	6.263	Anthocyanins	528-58-5	C05905	C05905	Cyanidin chloride	8887	3470	26033	114000	129600	112600	12796.7	118733	3.21	0.012065	3.004
Com_88_neg	Keracyanin chloride	C27H31ClO15	630.98	5.22	Anthocyanins	18719-76-1	C04491	C04491	Keracyanin chloride	129100	311600	424800	1899000	2359000	3275000	288500	2511000	3.12	0.0044826	2.6574
Com_453_neg	Idaein chloride	C21H21ClO11	484.84	5.213	Anthocyanins	27661-36-5	_	_	Idaein chloride	68490	95070	57060	768900	561400	483700	73540	604667	3.03	0.00047792	2.4907
Com_490_neg	Cyanidin 3-O-glucoside	C21H21ClO11	484.84	5.21	Anthocyanins	7084-24-4	C08604	C08604	Cyanidin 3-O-glucoside	9549	21540	14350	95490	74410	45610	15146.3	71836.7	2.24	0.0080543	1.8484
Com_232_neg	Myricetin	C15H10O8	318.24	7.34	Flavones and Flavonols	529-44-2	C10107	C10107	Myricetin	2374	2722	6531	73660	116000	19540	3875.66	69733.3	4.16	0.0113	3.2581
Com_450_neg	Rutin	C27H30O16	610.518	6.451	Flavones and Flavonols	153-18-4	C05625	C05625	Rutin	8321	11660	35450	97250	175800	176100	18477	149717	3.01	0.0093028	2.665
Com_294_neg	3'-Hydroxyflavone	C15H10O3	238.24	10.049	Flavones and Flavonols	577-85-5	C20871	C20871	3'-Hydroxyflavone	56080	18340	17050	111900	119000	113000	30490	114633	1.91	0.01835	1.7514
Com_675_pos	Camelliaside A	C33H40O20	756.668	6.31	Flavones and Flavonols	135095-52-2	_	_	Camelliaside A	3200900	3531804	2673500	13820000	7005000	13010000	3.1354e+06	1.12783e+07	1.84	0.0058441	1.4673
Com_76_neg	Myricitrin	C21H20O12	464.38	6.547	Flavones and Flavonols	17912-87-7	C10108	C10108	Myricitrin	1566000	2797000	2853000	7620000	12400000	4123000	2.40533e+06	8.04767e+06	1.74	0.037579	1.3531
Com_568_neg	Isoquercitrin	C21H20O12	464.38	6.596	Flavones and Flavonols	482-35-9	C05623	C05623	Isoquercitrin	3250000	5584000	6173000	15450000	24170000	8632000	5.00233e+06	16084000	1.68	0.035413	1.3216
Com_477_neg	Diosmetin	C16H12O6	300.26	8.911	Flavones and Flavonols	520-34-3	C10038	C10038	Diosmetin	4417	5393	5646	15550	16850	10980	5152	14460	1.48	0.002527	1.2048
Com_381_neg	Kaempferol 3-O-robinobioside	C27H30O15	594.159	6.55	Flavones and Flavonols	17297-56-2	_	_	Kaempferol 3-O-robinobioside	21510	59483	19180	62150	59090	129300	33391	83513.3	1.32	0.088074	1.1655
Com_297_neg	Hyperoside	C21H20O12	464.38	6.554	Flavones and Flavonols	482-36-0	_	_	Hyperoside	2166000	2808000	3310000	6774000	9228000	4400000	2.76133e+06	6.80067e+06	1.3	0.024488	1.0286
Com_83_neg	Narirutin	C27H32O14	580.535	6.837	Flavanones	14259-46-2	C09793	C09793	Narirutin	5979	13730	8657	17120	57200	27140	9455.33	33820	1.83	0.047112	1.4246
Com_518_neg	Plantagoside	C21H22O12	466.398	6.09	Flavanones	78708-33-5	C17531	C17531	Plantagoside	42747	58661	56661	138200	125400	149700	52689.7	137767	1.38	0.0010031	1.1427
Com_468_neg	Rutin hydrate	C27H30O16.xH2O	610.52	6.36	Flavonoids	207671-50-9	_	_	Rutin hydrate	7684	8152	28690	99030	137000	132500	14842	122843	3.04	0.0064629	2.7175
Com_1073_pos	Rhamnetin	C16H12O7	316.262	6.88	Flavonoids	90-19-7	C10176	C10176	Rhamnetin	54010	128500	108800	280500	530400	185100	97103.3	332000	1.77	0.041632	1.4148
Com_315_neg	Sieboldin	C21H24O11	452.131	5.35	Flavonoids	18777-73-6	_	_	Sieboldin	6020	10040	9897	35180	27520	25050	8652.33	29250	1.75	0.0032677	1.4564
Com_521_neg	Morin	C15H10O7	302.043	8.05	Flavonoids	6472-38-4	C10105	C10105	Morin	62990	95880	118700	213100	399000	154400	92523.3	255500	1.46	0.04449	1.1438
Com_211_neg	Isotrifoliin	C21H20O12	464.096	6.59	Flavonoids	21637-25-2	C05623	C05623	Isotrifoliin	4925000	6623000	6922000	15960000	23620000	10410000	6.15667e+06	1.66633e+07	1.43	0.021461	1.1233
Com_204_neg	Spiraeoside	C21H20O12	464.096	6.59	Flavonoids	20229-56-5	_	_	Spiraeoside	5007000	6784000	7152000	15350000	23140000	10230000	6.31433e+06	16240000	1.36	0.025783	1.0642
Com_423_neg	Vincetoxicoside B	C21H20O11	448.383	6.97	Flavonoids	22007-72-3	_	_	Vincetoxicoside B	8037	26920	13640	6380	6213	5447	16199	6013.33	-1.42	0.069133	1.0287
Com_65_neg	Butein	C15H12O5	272.069	0.95	Chalcones and dihydrochalcones	487-52-5	C08578	C08578	Butein	36220	20370	24570	7119	9061	11680	27053.3	9286.66	-1.54	0.0087632	1.2512
Com_988_pos	Daidzin	C21H20O9	416.111	6.18	Isoflavonoids	552-66-9	C10216	C10216	Daidzin	53950	152400	65280	39600	32080	19580	90543.3	30420	-1.57	0.054947	1.2084
Com_400_neg	Genistin	C21H20O10	432.38	6.78	Isoflavonoids	529-59-9	_	_	Genistin	13410	35390	8853	5801	7722	5383	19217.7	6302	-1.6	0.088507	1.1242
Com_370_neg	Orientin	C21H20O11	448.377	6.25	Flavones and Flavonols	28608-75-5	C10114	C10114	Orientin	22710	57380	30830	14349	12130	9250	36973.3	11909.7	-1.63	0.023581	1.2655
Com_42_neg	Ophiopogonanone C	C19H16O7	356.332	5.38	Flavonoids	477336-75-7	_	_	Ophiopogonanone C	861500	1617000	1157000	448300	447300	153100	1.21183e+06	349567	-1.79	0.030224	1.5581
Com_1119_pos	Sophoricoside	C21H20O10	432.38	7.038	Isoflavonoids	152-95-4	_	_	Sophoricoside	177900	395000	227100	51340	89730	62360	266667	67810	-1.97	0.0095653	1.5804
Com_541_neg	Dihydrokaempferol	C15H12O6	288.063	5.75	Flavonoids	480-20-6	C00974	C00974	Dihydrokaempferol	177200	162400	219700	41080	50200	30050	186433	40443.3	-2.2	0.0009006	1.8195
Com_331_neg	Pinobanksin	C15H12O5	272.069	7.06	Flavonoids	548-82-3	C09826	C09826	Pinobanksin	652200	525300	676300	112000	118600	118800	617933	116467	-2.4	3.36e-05	1.9627
Com_1074_pos	Fustin	C15H12O6	288.252	5.89	Flavanones	20725-03-5	C01378	C01378	Fustin	180800	270800	257900	31950	59190	26740	236500	39293.3	-2.58	0.0025021	2.1716
Com_1026_pos	4'-O-Glucosylvitexin	C27H30O15	594.518	6.28	Flavonoids	38950-94-6	_	_	4'-O-Glucosylvitexin	166800	162600	164900	18980	38880	24220	164767	27360	-2.59	0.00094471	2.1724
Com_523_neg	Laricitrin	C16H12O8	332.262	2.6	Flavones and Flavonols	53472-37-0	C12633	C12633	Laricitrin	2113000	3195000	2833000	374800	632500	337600	2.71367e+06	448300	-2.59	0.0013593	2.1543

## Sheet: S6
Table S6 Expression data and difference analysis of flavonoid structural genes between green and purple pok choi.
Gene ID	Gene Name	Average FPKM of Purple	Average FPKM of Green	log2(fc)	type	p Value	fdr	green_1	green_2	green_3	purple_1	purple_2	purple_3	DEGs
BraA04g015350.3C	BrPAL1	0	0.0163333	-4.11548	down	0.131224	0.238601	0.049	0	0	0	0	0
BraA04g026260.3C	BrPAL2	82.5943	15.0107	2.45998	up	4.50597e-17	7.55679e-16	15.154	13.614	16.264	88.086	48	111.697	yes
BraA05g036420.3C	BrPAL3	76.6693	9.97333	2.94238	up	6.42248e-23	1.50053e-21	8.644	9.931	11.345	72.608	102.649	54.751	yes
BraA09g044270.3C	BrPAL4	83.2687	41.731	0.996637	up	0.00109725	0.00415616	39.914	42.757	42.522	91.165	48.842	109.799
BraA05g013880.3C	BrC4H	76.85	52.0467	0.562231	up	0.111183	0.216604	51.403	50.341	54.396	74.133	80.027	76.39
BraA03g039680.3C	Br4CL1	1.643	0.843667	0.960756	up	0.00755234	0.0227395	0.715	0.913	0.903	2.152	1.608	1.169
BraA05g018190.3C	Br4CL2	68.456	58.287	0.231999	up	0.721634	0.814867	54.918	55.682	64.261	69.71	64.813	70.845
BraA05g025850.3C	Br4CL3	20.76	16.6827	0.31544	up	0.497811	0.632751	15.726	17.236	17.086	22.728	16.428	23.124
BraA07g031570.3C	Br4CL4	16.3407	7.12167	1.19807	up	6.15549e-05	0.000303003	6.51	6.903	7.952	13.553	5.571	29.898	yes
BraA10g024990.3C	CHS	244.526	39.1307	2.64358	up	1.83608e-19	3.56522e-18	39.253	36.58	41.559	247.062	114.08	372.435	yes
BraA09g046060.3C	CHI	56.1613	2.90867	4.27068	up	5.86755e-41	3.18606e-39	3.113	3.048	2.565	45.641	16.444	106.399	yes
BraA09g042420.3C	F3H	196.868	80.011	1.29895	up	1.09413e-05	6.12976e-05	79.97	78.141	81.922	200.483	89.735	300.387	yes
BraA10g030360.3C	F3'H	103.396	5.31633	4.28135	up	7.92821e-43	4.61303e-41	5.283	5.799	4.867	113.149	55.975	141.065	yes
BraA06g027060.3C	BrFLS1	0.0816667	0	6.36923	up	0.00973235	0.0280204	0	0	0	0.064	0.115	0.066	yes
BraA06g027070.3C	BrFLS2	0.0456667	0.266333	-2.51818	down	0.000287883	0.00124246	0.46	0.165	0.174	0	0	0.137	yes
BraA10g030950.3C	BrFLS3	11.671	69.124	-2.56616	down	2.62835e-21	5.68284e-20	72.643	66.253	68.476	10.664	4.168	20.181	yes
BraA09g019440.3C	DFR	280.72	0.014	14.1919	up	1.40594e-151	1.17185e-147	0.042	0	0	321.024	171.271	349.866	yes
BraA01g013470.3C	ANS	236.257	3.08833	6.25692	up	4.10074e-75	8.13802e-73	3.672	3.062	2.531	273.291	134.752	300.727	yes
BraA08g009740.3C	UGT75C1	191.317	2.15733	6.46991	up	1.37505e-78	3.05628e-76	2.408	1.839	2.225	220.938	123.435	229.579	yes

## Sheet: S7
Table S7 Expression data of flavonoid structural genes in 5 tissues of purple pok choi.
Gene ID	Gene Name	petiole	younget leaf	younger leaf	young leaf	mature leaf
BraA04g015350.3C	BrPAL.1	0.0282795	0	0	0	0
BraA04g026260.3C	BrPAL.2	2.80303	16.2552	71.4026	6.98182	5.08348
BraA05g036420.3C	BrPAL.3	0	0	2.59497	2.72754	19.496
BraA09g044270.3C	BrPAL.4	17.9777	13.9192	38.6327	4.72581	3.23094
BraA05g013880.3C	BrC4H	0	4.1085	26.2765	0.689199	9.21702
BraA03g039680.3C	Br4CL.1	0.322093	0.225421	0.240699	0.18328	0.335537
BraA05g018190.3C	Br4CL.2	10.8942	12.2209	13.7511	10.512	9.78354
BraA05g025850.3C	Br4CL.3	18.0044	12.6258	8.80379	9.90068	11.5692
BraA07g031570.3C	Br4CL.4	11.7161	23.1664	66.0691	7.30756	5.38254
BraA10g024990.3C	CHS	30.9575	68.2361	333.161	25.7372	8.44313
BraA09g046060.3C	CHI	35.2844	19.2685	123.984	11.4187	10.7797
BraA09g042420.3C	F3H	17.5312	88.314	0	0	0
BraA10g030360.3C	F3'H	19.9681	47.7156	114	4.82423	1.14007
BraA06g027060.3C	BrFLS.1	0.0234185	0	0	0.035926	0
BraA06g027070.3C	BrFLS.2	0.307622	0.0254885	0.227343	0.648587	0.381001
BraA10g030950.3C	BrFLS.3	5.66673	20.9189	118.089	10.9053	8.67971
BraA09g019440.3C	DFR	0	67.7131	203.166	16.4015	5.95794
BraA01g013470.3C	ANS	0.018821	31.4162	70.0813	4.48556	1.84383
BraA08g009740.3C	UGT75C1	0.0203265	52.5669	241.296	19.7299	4.69615

## Sheet: S8
Table S8 Expression data of TF genes in 5 tissues of purple pok choi.
Gene ID	Gene Name	petiole	youngest leaf	younger leaf	young leaf	mature leaf
BraA01g001170.3C	bHLH.1	0	0	0	0	0.0157185
BraA01g001690.3C	bHLH.2	0	0	0	0.0077265	0.012558
BraA01g002550.3C	bHLH.3	0.063714	0	0	0	0.097847
BraA01g003740.3C	bHLH.4	0	2.64915	0	0	0
BraA01g004310.3C	bHLH.5	0	0	0	0	0
BraA01g006790.3C	bHLH.6	0	0	0.252711	0	0.222266
BraA01g007750.3C	bHLH.7	0	0	0.040161	0.033878	0.0163315
BraA01g008680.3C	bHLH.8	0	0	0	0	0
BraA01g009460.3C	bHLH.9	0.85419	0.226874	0.178257	1.1124	1.36788
BraA01g011720.3C	bHLH.10	0.0935975	0.051414	0.004413	0.013565	0.008523
BraA01g012070.3C	bHLH.11	0	0	0	0	0
BraA01g016110.3C	bHLH.12	0	0.0524005	0.0126465	0	0.09905
BraA01g020360.3C	bHLH.13	20.9546	13.4103	8.0077	10.1545	12.8244
BraA01g023160.3C	bHLH.14	0	0	0	0.00406	0.736133
BraA01g030050.3C	bHLH.15	0	1.65726	3.62875	1.11357	1.5504
BraA01g030120.3C	bHLH.16	0	0	0	0	0
BraA01g030310.3C	bHLH.17	22.5773	13.6205	7.83928	14.0395	8.26652
BraA01g030880.3C	bHLH.18	0.485096	0.241023	0.362577	0.465533	0.369537
BraA01g033380.3C	bHLH.19	26.379	21.6093	16.8861	17.1263	19.591
BraA01g042160.3C	bHLH.20	0	0	0.230094	0.214316	0.476733
BraA02g000280.3C	bHLH.21	0.021636	0.084953	0	0	0.07271
BraA02g003130.3C	bHLH.22	0	0	0	0.037481	0
BraA02g005890.3C	bHLH.23	0.450474	0.157381	3.37051	7.87525	4.50661
BraA02g011900.3C	bHLH.24	0	0	0	0	0
BraA02g012460.3C	bHLH.25	0.339778	0.189311	0.647304	1.08761	1.47269
BraA02g012610.3C	bHLH.26	0	0.379532	0	0	0
BraA02g013730.3C	bHLH.27	25.9155	28.0698	16.1618	17.9726	14.6272
BraA02g014730.3C	bHLH.28	0	0	0.013361	0.634171	3.51307
BraA02g015670.3C	bHLH.29	0.017668	0	0	0.012052	0.008947
BraA02g017080.3C	bHLH.30	0	0	0	0	0
BraA02g018870.3C	bHLH.31	6.30528	4.48498	2.07378	3.818	4.74399
BraA02g018910.3C	bHLH.32	4.7421	4.69006	5.33106	4.55008	2.78964
BraA02g020820.3C	bHLH.33	0.207084	0	0.470456	0.659416	0.926822
BraA02g021930.3C	bHLH.34	0.0573295	0	0	3.29444	1.2985
BraA02g022350.3C	bHLH.35	0	0	0	0	0
BraA02g027170.3C	bHLH.36	0	0.138723	0	0	0
BraA02g036610.3C	bHLH.37	0.482315	1.10487	1.56794	1.27915	3.14411
BraA02g037090.3C	bHLH.38	6.11942	3.41909	6.3948	7.61386	11.2547
BraA02g042680.3C	bHLH.39	2.21315	1.53977	2.28823	1.92756	0.496679
BraA02g045130.3C	bHLH.40	0.38448	0	0	0.0084155	0
BraA02g045270.3C	bHLH.41	3.50037	0.10824	0.0671535	3.29234	12.1426
BraA03g001470.3C	bHLH.42	0	0.127523	0.168979	0.16169	0.00854
BraA03g003320.3C	bHLH.43	1.42538	2.46533	2.99977	2.16012	0
BraA03g012100.3C	bHLH.44	4.72837	4.81687	6.63824	7.20164	6.45466
BraA03g012540.3C	bHLH.45	0.0501345	0	0.0346445	0	0
BraA03g013800.3C	bHLH.46	9.22795	14.0548	8.7824	6.76265	6.35549
BraA03g014640.3C	bHLH.47	0	0	0.016234	0.30993	2.19203
BraA03g015770.3C	bHLH.48	0.482579	0.48426	3.22765	4.9573	3.53198
BraA03g018240.3C	bHLH.49	0	0	0	0	0
BraA03g021360.3C	bHLH.50	0.561556	0.996094	0.306675	0.342243	0.177764
BraA03g022510.3C	bHLH.51	11.0596	2.08283	0.991562	0	0
BraA03g022590.3C	bHLH.52	0	0	0.0333105	0	0.0443185
BraA03g024300.3C	bHLH.53	0	0	0	0	0
BraA03g024930.3C	bHLH.54	0.057853	0.214721	0.0066375	0	0.0357845
BraA03g025630.3C	bHLH.55	0	0	0	0	0
BraA03g029020.3C	bHLH.56	4.55457	3.70223	1.60771	1.25129	2.32997
BraA03g030170.3C	bHLH.57	0	0	0	0	0
BraA03g030180.3C	bHLH.58	35.5082	39.7889	12.3131	0	0
BraA03g032540.3C	bHLH.59	0	0	0.220075	0.409506	0.79351
BraA03g039740.3C	bHLH.60	0.068268	1.28622	2.15416	4.91703	3.66978
BraA03g040960.3C	bHLH.61	0.106809	2.04861	3.27501	1.42791	1.46729
BraA03g042540.3C	bHLH.62	0	0.0484905	0.012356	0	0
BraA03g043400.3C	bHLH.63	0	0	0	0	0
BraA03g044270.3C	bHLH.64	0.0181085	1.267	1.68987	0.784446	1.58317
BraA03g046880.3C	bHLH.65	15.4548	13.4236	12.7754	18	22.6514
BraA03g049390.3C	bHLH.66	0	0.015047	0.010332	0.002882	0.008277
BraA03g052480.3C	bHLH.67	0.030615	0.0222205	0	0	0
BraA03g052490.3C	bHLH.68	0	0	0	0	0.003656
BraA03g055360.3C	bHLH.69	0	0	0	0.007576	0.003612
BraA03g058380.3C	bHLH.70	0	0	0	0	0
BraA03g059850.3C	bHLH.71	0.0234105	0.250648	0.0602665	0.483506	0.151196
BraA03g060080.3C	bHLH.72	0	0	0	0	0
BraA04g000910.3C	bHLH.73	0	0	0	0	0
BraA04g003050.3C	bHLH.74	24.8226	6.76851	19.7774	33.8817	24.717
BraA04g003580.3C	bHLH.75	0	0	0	0	0
BraA04g003640.3C	bHLH.76	0	0	0	0	0
BraA04g003650.3C	bHLH.77	0	0.310531	0	0	0
BraA04g003660.3C	bHLH.78	0	0	0	0	0
BraA04g003780.3C	bHLH.79	0	0.0832605	0	0.0276015	0.15709
BraA04g007580.3C	bHLH.80	10.4101	16.903	13.2554	13.5495	14.3352
BraA04g013890.3C	bHLH.81	0.206066	0.679326	0.350367	0.644709	0.922762
BraA04g016680.3C	bHLH.82	0	0	0	0.000881	0
BraA04g016700.3C	bHLH.83	0	0	0	0	0
BraA04g016710.3C	bHLH.84	4.03813	0.102965	0.207112	0.379845	0.079573
BraA04g017810.3C	bHLH.85	0.051099	0.0324895	0.007866	0.0447005	0.095928
BraA04g020140.3C	bHLH.86	0.0184795	0.042279	0.0606645	0.0263795	0.079651
BraA04g022510.3C	bHLH.87	0.114124	0.026976	0.015294	0	0.011871
BraA04g022520.3C	bHLH.88	0	0	0	0	0.09906
BraA04g024830.3C	bHLH.89	0	0	0	0	0
BraA04g028280.3C	bHLH.90	0.755541	0.239571	0.149082	0.817455	0.332473
BraA04g029080.3C	bHLH.91	0.366024	0.634026	1.08106	1.07721	3.38896
BraA04g029140.3C	bHLH.92	0	0	0	0	0
BraA04g029740.3C	bHLH.93	0.450857	0.91743	0.522128	0.305194	0.265808
BraA04g030510.3C	bHLH.94	0.118688	0.620016	0.719307	0.677235	0.884433
BraA04g030640.3C	bHLH.95	0	0	0	0	0
BraA04g032100.3C	bHLH.96	4.29789	4.28021	6.1578	4.39642	5.10696
BraA05g000890.3C	bHLH.97	53.4684	45.7756	74.6734	57.4807	35.2891
BraA05g001050.3C	bHLH.98	0.434642	0.507949	1.62114	2.15128	3.14423
BraA05g001310.3C	bHLH.99	1.00191	5.51885	4.8709	3.00294	4.71913
BraA05g002010.3C	bHLH.100	0.120807	0.0625275	0.29948	0.618127	0.767648
BraA05g002110.3C	bHLH.101	0	0	0	0	0
BraA05g002760.3C	bHLH.102	1.35924	0.531694	0.564503	0.808183	0.550246
BraA05g002770.3C	bHLH.103	0	1.5821	0.264332	5.75331	2.25738
BraA05g003430.3C	bHLH.104	0.11924	0.193204	0.560729	0.0585625	0
BraA05g010230.3C	bHLH.105	0	0	0	0	0
BraA05g013440.3C	bHLH.106	0	0	0	0	0.008522
BraA05g013450.3C	bHLH.107	0.027285	0.448153	0.596293	1.38162	5.59406
BraA05g015350.3C	bHLH.108	4.28278	5.17694	4.37884	5.70699	5.72512
BraA05g018580.3C	bHLH.109	1.22083	2.55545	7.48368	4.71465	4.5944
BraA05g019580.3C	bHLH.110	0.007403	0.0483365	0.0484465	0.0777985	0.0376215
BraA05g022000.3C	bHLH.111	19.7189	17.1704	14.5131	11.3774	10.2678
BraA05g023030.3C	bHLH.112	29.7782	34.5114	21.8441	16.1711	25.3266
BraA05g025700.3C	bHLH.113	0	0.165583	2.78905	7.17918	9.13504
BraA05g038330.3C	bHLH.114	2.97512	1.30488	0.181731	0.119079	0.18157
BraA05g039230.3C	bHLH.115	0	0	0	0	0.007908
BraA06g002790.3C	bHLH.116	28.5389	9.01975	10.2589	7.91742	11.8022
BraA06g003860.3C	bHLH.117	0	0	0	0	0
BraA06g006410.3C	bHLH.118	18.7244	1.39667	3.06577	29.2375	19.3034
BraA06g006970.3C	bHLH.119	2.49912	1.41077	2.49864	3.37339	2.60908
BraA06g007260.3C	bHLH.120	1.53132	2.25408	2.88468	6.07685	9.7278
BraA06g007510.3C	bHLH.121	0.463545	0.016755	0.0050585	0.0473255	0
BraA06g009140.3C	bHLH.122	0	0.444649	0.970677	0	0.699535
BraA06g014030.3C	bHLH.123	7.93849	1.47515	0.496227	8.30294	4.53281
BraA06g019260.3C	bHLH.124	0	0	0	0	0
BraA06g029120.3C	bHLH.125	2.71354	2.79632	5.19385	17.1112	25.8987
BraA06g029890.3C	bHLH.126	0.138148	2.34902	10.7263	15.3573	0
BraA06g035500.3C	bHLH.127	1.63579	0.0285205	0	0.012502	0.0331375
BraA06g038800.3C	bHLH.128	0.198583	1.8141	1.85056	1.16804	5.56169
BraA06g041620.3C	bHLH.129	0	0.494688	1.81661	0.215175	0.282944
BraA06g041630.3C	bHLH.130	0	0.010898	0.0107805	0	0.017849
BraA06g041690.3C	bHLH.131	32.7648	51.9028	14.0787	8.05045	14.9982
BraA06g041760.3C	bHLH.132	0.1224	2.13772	12.1074	8.63114	24.4381
BraA06g043630.3C	bHLH.133	0	0.02203	0	0	0
BraA07g000720.3C	bHLH.134	9.26929	4.02808	1.22608	6.57123	2.57283
BraA07g002430.3C	bHLH.135	68.55	22.9386	31.8827	46.0258	14.07
BraA07g008990.3C	bHLH.136	0	0.003657	0.055058	0.0400285	0.163
BraA07g009390.3C	bHLH.137	11.2995	6.12234	5.55661	12.1038	10.4665
BraA07g009400.3C	bHLH.138	0	0	0	0	0
BraA07g009410.3C	bHLH.139	0	0	0	0	0
BraA07g009970.3C	bHLH.140	10.7441	12.6162	15.4147	8.92934	9.98707
BraA07g011960.3C	bHLH.141	0	0	0	0	0.008884
BraA07g014650.3C	bHLH.142	0.757746	0.0431325	0	0	0.52244
BraA07g016830.3C	bHLH.143	0.508856	0.785195	1.78417	2.76085	2.91644
BraA07g016870.3C	bHLH.144	0	0.0650445	1.6805	8.11123	16.8547
BraA07g018580.3C	bHLH.145	0	0	0.408131	0.101215	0.331421
BraA07g022620.3C	bHLH.146	0	0	0	0	0
BraA07g022630.3C	bHLH.147	0	0	0	0	0
BraA07g023060.3C	bHLH.148	2.16104	0.0577945	0.633304	2.03394	1.27936
BraA07g024970.3C	bHLH.149	2.95206	1.75963	2.11039	9.38013	17.4471
BraA07g028200.3C	bHLH.150	0	0	0	0	0
BraA07g029200.3C	bHLH.151	0.0110505	0.0175325	0.0371715	0.012311	0.254671
BraA07g030550.3C	bHLH.152	0.335886	0.0521245	0.899134	0.819308	0.795189
BraA07g032150.3C	bHLH.153	0	0	0	0	0
BraA07g033850.3C	bHLH.154	0.067484	0.359433	0.490063	0.693543	0.99828
BraA07g033960.3C	bHLH.155	5.11783	3.77297	3.74011	3.22679	0
BraA07g034030.3C	bHLH.156	17.8206	16.3022	13.0526	13.9469	15.8291
BraA07g036580.3C	bHLH.157	1.06281	2.81307	2.0413	2.11701	5.58003
BraA07g037840.3C	bHLH.158	11.4314	0	0	17.7408	0
BraA07g038400.3C	bHLH.159	0	0	0	0	0
BraA08g007990.3C	bHLH.160	10.5304	9.81129	7.3117	5.15869	4.83646
BraA08g015880.3C	bHLH.161	0.155738	0.021464	0.008243	0.134783	0.017726
BraA08g016360.3C	bHLH.162	0	0	0	0	0
BraA08g020140.3C	bHLH.163	0	0	0	0	0
BraA08g021100.3C	bHLH.164	15.475	8.01672	19.6251	18.9039	6.35348
BraA08g021440.3C	bHLH.165	0.0159515	0.176273	0.018329	0.013329	0.0680705
BraA08g021720.3C	bHLH.166	0	0	0	0	0
BraA08g021930.3C	bHLH.167	0	0	0.0733025	0.066563	0
BraA08g024720.3C	bHLH.168	0	0	0	0	0
BraA08g025480.3C	bHLH.169	0	0	0	0	0
BraA08g026800.3C	bHLH.170	0.78347	9.05147	0.65021	0.095419	2.33551
BraA08g030710.3C	bHLH.171	7.04134	8.50281	8.71591	12.6676	16.227
BraA08g032240.3C	bHLH.172	0.0854025	0.303636	0.249863	0.332462	0.412857
BraA09g000810.3C	bHLH.173	0	0	0	0	0
BraA09g001050.3C	bHLH.174	0.01101	2.42702	37.0205	19.023	18.9937
BraA09g001610.3C	bHLH.175	6.66916	8.68195	9.69219	9.02105	12.264
BraA09g002930.3C	bHLH.176	0	0.0341335	0.0449585	0	0
BraA09g007330.3C	bHLH.177	12.6671	9.9597	9.66238	13.5054	13.9161
BraA09g009170.3C	bHLH.178	0	0	0.078949	0.0769005	0
BraA09g010110.3C	bHLH.179	0	0	0	0	0
BraA09g011350.3C	bHLH.180	10.0437	0	19.8509	1.69511	2.19628
BraA09g013280.3C	bHLH.181	0.0169835	0.003988	0.061083	0.217874	0.575766
BraA09g015130.3C	bHLH.182	0	2.90128	1.03897	0.661747	0.883553
BraA09g018940.3C	bHLH.183	0	0	0	0.023764	0.849649
BraA09g019940.3C	bHLH.184	0	0.0763045	0.0197095	0	0
BraA09g022260.3C	bHLH.185	1.72912	0.132811	0.131367	0.164286	0.692562
BraA09g022310.3C	bHLH.186	30.3596	25.1782	16.2152	19.3376	24.9969
BraA09g022350.3C	bHLH.187	0	0	0	0	0
BraA09g022370.3C	bHLH.188	0	0	0	0	0
BraA09g028560.3C	bHLH.189	0	0	11.7404	0.233961	0
BraA09g030460.3C	bHLH.190	0	2.40544	2.2775	3.85478	4.11828
BraA09g036890.3C	bHLH.191	0	0	0	0	0
BraA09g040530.3C	bHLH.192	0.126725	0	0	0.298762	2.64669
BraA09g041520.3C	bHLH.193	0	0	0	0	0
BraA09g042700.3C	bHLH.194	0	0.031953	0	0.161193	0.303318
BraA09g047610.3C	bHLH.195	0	0	0	0	0
BraA09g047620.3C	bHLH.196	0	0	0	0	0
BraA09g047660.3C	bHLH.197	0	0	0.000263	0	0
BraA09g048410.3C	bHLH.198	8.91609	6.89071	10.1947	17.7336	18.2168
BraA09g049120.3C	bHLH.199	0.143911	0.240758	0.169516	0.087508	0.03481
BraA09g051450.3C	bHLH.200	0	0	1.42135	1.16949	0.93662
BraA09g054610.3C	bHLH.201	4.48449	0.823223	0.681299	2.57668	1.56299
BraA09g054630.3C	bHLH.202	0	0	0	0	0
BraA09g054650.3C	bHLH.203	0	0.0647405	0.194855	0.0902455	0.0654975
BraA09g060720.3C	bHLH.204	0.310886	0.283344	0.227353	0.259945	0.306577
BraA09g061770.3C	bHLH.205	0.050168	0.0034015	0	0.0061675	0.044976
BraA09g062030.3C	bHLH.206	2.70621	0.134233	0.846984	2.06129	1.83936
BraA09g062360.3C	bHLH.207	1.16496	0.522933	0.308619	5.44437	4.67512
BraA10g000650.3C	bHLH.208	4.27252	3.33897	2.2594	3.40579	5.6069
BraA10g001670.3C	bHLH.209	25.5522	21.3319	14.8191	14.5596	18.2962
BraA10g004590.3C	bHLH.210	7.95192	9.95657	6.11758	5.34153	6.28282
BraA10g004880.3C	bHLH.211	0	0	0	0	0
BraA10g011570.3C	bHLH.212	0	0	0.205483	1.28932	4.12079
BraA10g012770.3C	bHLH.213	26.3094	12.7678	6.92601	7.15014	9.03717
BraA10g015050.3C	bHLH.214	0.013767	0.04398	0.012008	0.0361795	0.0770145
BraA10g016040.3C	bHLH.215	0.012772	0	0	0	0
BraA10g027340.3C	bHLH.216	0.748069	0.659914	6.60122	18.5767	35.9384
BraA10g030450.3C	bHLH.217	8.30935	12.5776	6.94761	6.85663	6.99253
BraA01g001340.3C	LBD.1	27.8188	0.681715	0.734234	2.5017	0.846807
BraA01g023030.3C	LBD.2	0	0	0	0	0
BraA01g037740.3C	LBD.3	0	0	0	0	0
BraA01g043470.3C	LBD.4	0	0	0.0033905	0	0
BraA01g044040.3C	LBD.5	4.87759	0.238989	0.223534	5.99004	21.0984
BraA02g016770.3C	LBD.6	1.72973	0	0.266134	0.596826	0.960349
BraA02g021390.3C	LBD.7	0	0	0	0	0.036173
BraA02g026370.3C	LBD.8	0.0104615	0.0511375	0.049997	0.0442865	0.021404
BraA02g036990.3C	LBD.9	0.899217	0	0	0	0
BraA02g037830.3C	LBD.10	3.70792	2.54888	0.684453	0.489609	0.800253
BraA02g045520.3C	LBD.11	0.817561	2.78621	1.35577	1.40621	0.758679
BraA03g016040.3C	LBD.12	0.131276	0	0	0.0040635	0.016682
BraA03g021470.3C	LBD.13	0	0	0.085629	0.103105	0
BraA03g022280.3C	LBD.14	0	0	0	0	0.000772
BraA03g024880.3C	LBD.15	0	0	0.010086	0.0899625	0.144805
BraA03g031000.3C	LBD.16	7.02849	0.576228	0.20291	6.27243	14.1492
BraA03g031400.3C	LBD.17	0	0	0	0	0
BraA03g036270.3C	LBD.18	0	0	0	0	0
BraA03g044950.3C	LBD.19	1.86573	0.381333	1.11343	3.32681	3.31833
BraA03g050390.3C	LBD.20	0	0	0	0	0
BraA03g050400.3C	LBD.21	0	0.004608	0	0	0
BraA03g060820.3C	LBD.22	0.19902	0	0.307266	1.1419	0.915351
BraA04g002790.3C	LBD.23	0	0	0	0	0
BraA04g017370.3C	LBD.24	0	0	0.0776605	0.009846	0.0022525
BraA04g020370.3C	LBD.25	0.703122	2.30306	3.68584	1.23512	1.9364
BraA04g021430.3C	LBD.26	0	0	0	0	0
BraA04g021590.3C	LBD.27	0	0.003988	0	0	0
BraA04g022820.3C	LBD.28	0	0	0	0	0
BraA04g028640.3C	LBD.29	0.0108295	0.0894625	0.017962	0.158441	0.136593
BraA04g029840.3C	LBD.30	0.237787	0	0	0	0.0373325
BraA04g029850.3C	LBD.31	0.097216	0.0161545	0.0159805	0.015727	0.021629
BraA04g030660.3C	LBD.32	0.0153535	0.113594	0.048806	0.0095905	0.0928085
BraA04g030670.3C	LBD.33	0	0	0	0	0
BraA05g001730.3C	LBD.34	0.0274655	0	0	0.032374	0.0124315
BraA05g002910.3C	LBD.35	0.089755	0	0	0	0
BraA05g005170.3C	LBD.36	0	0	0	0	0
BraA05g005180.3C	LBD.37	0.021273	0.177051	0.130832	0.070988	0.0601615
BraA05g013350.3C	LBD.38	0	0	0	0	0
BraA05g013960.3C	LBD.39	0.0402705	0.0113925	0	0	0
BraA05g014110.3C	LBD.40	0	0	0	0	0
BraA05g033170.3C	LBD.41	0	0	0	0	0
BraA05g035730.3C	LBD.42	4.24012	7.00682	5.07007	13.1915	13.4257
BraA06g005150.3C	LBD.43	0.224525	9.18392	0.126679	0.055958	0.140477
BraA06g012510.3C	LBD.44	0.472901	0.071074	0.145082	0.103992	0.358762
BraA06g019090.3C	LBD.45	0	0	0	0	0
BraA06g026690.3C	LBD.46	0	0	0	0	0.148381
BraA06g037430.3C	LBD.47	0	10.0437	1.23748	0.173892	0.655887
BraA06g038190.3C	LBD.48	0	0.186276	0	0	0
BraA07g010160.3C	LBD.49	0.437661	0.404467	0.836367	1.0849	2.84831
BraA07g016480.3C	LBD.50	25.6572	21.4186	17.8744	24.2215	10.7099
BraA07g017050.3C	LBD.51	0.56082	0	0	0	0
BraA07g018870.3C	LBD.52	0.180879	0.15417	0.44907	0.507474	2.0681
BraA07g033620.3C	LBD.53	0	0	0	0	0
BraA08g033970.3C	LBD.54	0	0	0	0	0
BraA09g000710.3C	LBD.55	0	0	0	0.00947	0.012441
BraA09g000720.3C	LBD.56	1.61281	0.179966	0.0824925	0.0970755	0.095089
BraA09g003270.3C	LBD.57	0.210008	0.118801	0	0	0
BraA09g007650.3C	LBD.58	0	0	0	0	0.748445
BraA09g008960.3C	LBD.59	6.19499	1.88127	1.15182	1.5803	0.177804
BraA09g009320.3C	LBD.60	0	0	0	0	0
BraA09g041230.3C	LBD.61	0.531374	0.462184	0.89227	1.10055	0.485703
BraA09g048710.3C	LBD.62	0.0672195	0	0	0	0
BraA09g058220.3C	LBD.63	0	0	0	0	0
BraA09g063040.3C	LBD.64	1.91303	12.2739	0.70577	0.59394	0.168259
BraA09g064050.3C	LBD.65	0	0	0	0	0
BraA10g028820.3C	LBD.66	0	0	0	0	0
BraA01g000340.3C	MYB.1	0	0.0294245	0.244347	0	0
BraA01g001210.3C	MYB.2	0	0.122564	0.261138	0.087533	0
BraA01g001590.3C	MYB.3	26.3376	24.9072	11.4911	14.8639	11.6685
BraA01g001890.3C	MYB.4	1.79921	3.8741	3.67616	5.07935	2.07402
BraA01g002220.3C	MYB.5	0	0	0.0721255	0.296579	0.668484
BraA01g003380.3C	MYB.6	1.54426	1.44008	0.717175	0.988664	1.26159
BraA01g003810.3C	MYB.7	0	3.24064	0	3.71042	4.55681
BraA01g004610.3C	MYB.8	6.38232	12.2958	12.0007	7.5322	7.52515
BraA01g005340.3C	MYB.9	0.0920375	0.370603	0.395921	0.555833	1.47147
BraA01g008910.3C	MYB.10	3.16339	9.69969	4.98436	2.32817	2.67752
BraA01g009370.3C	MYB.11	0	0	0	0	0
BraA01g009590.3C	MYB.12	14.3595	9.47137	7.27389	22.6007	31.3654
BraA01g010290.3C	MYB.13	0.0183365	0	0.0031325	0.0075495	0
BraA01g010950.3C	MYB.14	0.0081925	0.006732	0	0	0
BraA01g012150.3C	MYB.15	0	0.337319	0.412594	0.097018	0
BraA01g013270.3C	MYB.16	0.062944	0.00932	0.051721	0.0677545	0.0821785
BraA01g016310.3C	MYB.17	0.0528735	0.142647	0.137363	0.065901	0.175423
BraA01g018760.3C	MYB.18	0	0	0	0	0
BraA01g018920.3C	MYB.19	0	0.0160545	0	0	0
BraA01g019220.3C	MYB.20	9.14722	11.0365	7.18067	8.02147	7.24092
BraA01g020760.3C	MYB.21	24.287	15.9509	8.02086	28.6986	11.6858
BraA01g023290.3C	MYB.22	0.222828	0.013964	3.80495	2.52623	3.9084
BraA01g023400.3C	MYB.23	4.53643	4.20091	5.82185	5.49317	6.76887
BraA01g025150.3C	MYB.24	12.6295	7.96675	6.20114	5.05241	3.91124
BraA01g027310.3C	MYB.25	0.12347	0.061996	0.077951	0.487951	0.055869
BraA01g029810.3C	MYB.26	0.23598	1.29271	0.245242	0	0
BraA01g030000.3C	MYB.27	5.93934	7.85149	5.25539	0	14.114
BraA01g030770.3C	MYB.28	0.0919445	0.0192905	0.0194735	0.0210785	0
BraA01g037720.3C	MYB.29	0	0	0	0	0
BraA01g038100.3C	MYB.30	0.021597	0	0	0	0
BraA01g038420.3C	MYB.31	0	0	0	6.47682	0
BraA01g038620.3C	MYB.32	0	0.0820315	0	0	0
BraA01g038660.3C	MYB.33	1.05469	4.79772	0.457796	0.260418	0.218615
BraA01g038670.3C	MYB.34	0	0	0	0	0
BraA01g039610.3C	MYB.35	0.898925	1.42512	0	1.02577	1.12412
BraA01g039710.3C	MYB.36	17.6745	15.9686	2.18882	5.4673	2.57636
BraA01g040040.3C	MYB.37	16.4886	8.18742	7.15935	11.4024	10.4858
BraA01g040140.3C	MYB.38	0	0	0	0	0
BraA01g040150.3C	MYB.39	0	0	0	0	0
BraA01g040160.3C	MYB.40	0	0	0	0	0
BraA01g040680.3C	MYB.41	1.2346	1.96854	0.246422	0.167247	0.304893
BraA01g040740.3C	MYB.42	5.17489	4.61281	2.56294	2.76288	3.1572
BraA01g040850.3C	MYB.43	3.61506	2.29302	1.46747	1.77839	1.91911
BraA01g042000.3C	MYB.44	0.192918	0.077884	0	0.063021	0.049204
BraA01g042050.3C	MYB.45	0.161717	0.09104	0.127812	0.08525	0.134775
BraA01g043260.3C	MYB.46	0.12985	1.29621	0.101423	0.151431	0.0386905
BraA01g043960.3C	MYB.47	0	0.0186095	0.0669295	0	0
BraA01g044600.3C	MYB.48	1.29186	3.99567	4.94299	1.92013	1.65543
BraA02g000310.3C	MYB.49	0.543192	1.1867	0.831841	2.94468	4.44276
BraA02g001460.3C	MYB.50	0	1.82801	0	0	0.0938855
BraA02g002140.3C	MYB.51	0.119223	0.0262115	0	0	0.0155325
BraA02g002770.3C	MYB.52	7.17638	4.64026	2.77937	5.53053	5.90905
BraA02g003400.3C	MYB.53	0	0.023451	0.00929	0	0.056525
BraA02g004540.3C	MYB.54	0.0279475	0.02961	0.198627	0.0619	0.127248
BraA02g005660.3C	MYB.55	0	0.0081165	0.084427	0.057678	0.009056
BraA02g005970.3C	MYB.56	0.67557	0.297907	7.11509	4.09953	6.24884
BraA02g006540.3C	MYB.57	1.10498	0.873915	0.492458	0.369281	0.763032
BraA02g006570.3C	MYB.58	0.029905	0.18564	0.195493	0.204007	0.466708
BraA02g006960.3C	MYB.59	0.0051255	0.044545	0.010303	0.0152715	0.029147
BraA02g007220.3C	MYB.60	0	0.0927305	0	0.283332	3.35043
BraA02g010120.3C	MYB.61	1.70027	0.042152	0	0.014108	0
BraA02g010710.3C	MYB.62	0	1.20355	0	0	0
BraA02g011360.3C	MYB.63	0	0	0	0	0
BraA02g011650.3C	MYB.64	2.10916	3.09085	2.4593	3.09268	2.76476
BraA02g011810.3C	MYB.65	0.686037	0.262385	0.312994	0.265383	0.10789
BraA02g012140.3C	MYB.66	0	0	0	0	0
BraA02g013010.3C	MYB.67	0	0	0	0	0
BraA02g013570.3C	MYB.68	0	0	0	0	0
BraA02g014740.3C	MYB.69	0	0	0.181289	1.34181	0.238928
BraA02g015230.3C	MYB.70	0.110243	0.13951	0.040359	0.448064	2.0082
BraA02g017040.3C	MYB.71	0.0906585	0	0.014133	0	0
BraA02g018200.3C	MYB.72	0	0	0	0	0.010327
BraA02g018610.3C	MYB.73	7.89618	4.37599	1.46183	2.4961	2.09379
BraA02g019270.3C	MYB.74	1.44148	0.408398	0.518877	1.00206	1.49761
BraA02g019520.3C	MYB.75	3.61486	5.52487	0.751444	1.42894	1.56905
BraA02g020200.3C	MYB.76	1.81093	1.43374	0.216327	0.310152	0.0186445
BraA02g021770.3C	MYB.77	0	0.027712	0.153222	0.0949065	0.052907
BraA02g022090.3C	MYB.78	0.708915	6.04443	0.3904	0.376747	0.047473
BraA02g022310.3C	MYB.79	0	0	0.000777	0	0
BraA02g022420.3C	MYB.80	9.45472	0	0.115639	1.27933	0
BraA02g022510.3C	MYB.81	0.79987	0.006806	0	0.183744	0.706027
BraA02g023780.3C	MYB.82	0.405664	0.322108	0.263589	0.148156	0.0627215
BraA02g025270.3C	MYB.83	1.64296	6.11504	3.13563	1.61004	1.84028
BraA02g026480.3C	MYB.84	0	0	0.0065305	0	0
BraA02g026490.3C	MYB.85	0	0	0	0	0
BraA02g026680.3C	MYB.86	0	0	0.135614	0.0247	0.0428655
BraA02g029900.3C	MYB.87	0	0	0	0.0184565	0
BraA02g031110.3C	MYB.88	0.321192	9.25948	7.22161	4.37715	5.47045
BraA02g033960.3C	MYB.89	2.72137	3.21675	1.53821	1.76062	1.48936
BraA02g034310.3C	MYB.90	12.1853	11.5181	6.11914	7.79555	8.1007
BraA02g035050.3C	MYB.91	63.4595	38.6103	28.5276	31.4499	52.664
BraA02g035330.3C	MYB.92	1.28903	7.45343	3.57289	2.50275	6.76365
BraA02g035820.3C	MYB.93	0.579564	0	0.579863	1.19297	1.51365
BraA02g036130.3C	MYB.94	0.352622	1.31654	0.192352	0.366613	0.258031
BraA02g037910.3C	MYB.95	0	0	0	0	0
BraA02g038430.3C	MYB.96	0.831534	0.782909	2.58549	1.15283	1.32558
BraA02g038530.3C	MYB.97	1.06136	1.3411	22.9876	38.7394	16.3418
BraA02g038950.3C	MYB.98	0	0	0	0	0
BraA02g039090.3C	MYB.99	0.019962	0.0101125	0.04122	0.007696	0.0211335
BraA02g040350.3C	MYB.100	0.035642	0.131359	0.049497	0	0.0928415
BraA02g040370.3C	MYB.101	0.180913	0.13132	0	0.026989	0.008683
BraA02g040790.3C	MYB.102	0	0	0	0	0.259273
BraA02g041360.3C	MYB.103	0	0.002787	0	0	0
BraA02g042440.3C	MYB.104	0	0	0	0	0
BraA02g042730.3C	MYB.105	0.485839	0.916597	0.388183	0.357342	0.190867
BraA02g042740.3C	MYB.106	0	0.196149	0.256536	0.254655	1.40363
BraA02g043020.3C	MYB.107	0.0483895	0	0.230041	0.208773	0.231616
BraA02g043150.3C	MYB.108	6.55647	8.20809	22.19	19.3189	22.717
BraA02g043710.3C	MYB.109	0.847124	3.15319	1.78776	1.66465	1.99011
BraA02g045320.3C	MYB.110	0.0400865	0	0.0083165	0	0
BraA03g000990.3C	MYB.111	9.4892	4.89654	2.46508	2.67806	2.451
BraA03g001700.3C	MYB.112	7.91677	8.54917	1.97626	1.97422	2.2982
BraA03g001930.3C	MYB.113	0	0	0	0.048643	0.0836385
BraA03g002700.3C	MYB.114	0.0018785	0.013175	0.0223145	0.010473	0.0174925
BraA03g003120.3C	MYB.115	1.40654	2.25245	0.518527	0.0506375	0
BraA03g003600.3C	MYB.116	6.87873	3.01162	1.84124	3.84741	2.57904
BraA03g004210.3C	MYB.117	0.233398	0	0	0	0.179599
BraA03g004700.3C	MYB.118	0.103057	0.012359	0.270281	0.494347	1.85874
BraA03g005420.3C	MYB.119	9.85896	28.3142	8.53839	0	7.82235
BraA03g006250.3C	MYB.120	0	0	0	0	0
BraA03g006800.3C	MYB.121	0	0	0.0144575	0.304036	0.919733
BraA03g007570.3C	MYB.122	2.02294	2.33373	1.33266	1.29499	1.93458
BraA03g007660.3C	MYB.123	0	0.0319545	0.0124385	0.007987	0
BraA03g007900.3C	MYB.124	0.105751	0.198224	0.0869625	0.0628025	0.0254975
BraA03g008160.3C	MYB.125	0.011339	0.0072305	0	0	0
BraA03g011150.3C	MYB.126	9.53076	18.4083	0.989812	0	0.463444
BraA03g011590.3C	MYB.127	1.69035	3.63267	0.975953	0.7258	0.667528
BraA03g011620.3C	MYB.128	0	0	0	0	0
BraA03g012340.3C	MYB.129	0	0	0	0	0
BraA03g012780.3C	MYB.130	2.01794	6.90863	1.44057	0.100497	0.196485
BraA03g013640.3C	MYB.131	0	0	0	0	0
BraA03g014030.3C	MYB.132	0	0.013729	0	0	0
BraA03g014850.3C	MYB.133	18.3662	12.24	6.18782	6.79032	9.66734
BraA03g014870.3C	MYB.134	0.0138095	0	0.073412	0.332956	2.27053
BraA03g015050.3C	MYB.135	0	0	0	0	0
BraA03g017190.3C	MYB.136	0	0	0	2.42949	3.38992
BraA03g019190.3C	MYB.137	7.16911	0.107853	0	0	0.0116895
BraA03g019270.3C	MYB.138	0	0.112502	0.240207	0.485836	1.67298
BraA03g019630.3C	MYB.139	5.34099	3.4475	11.9795	14.4011	24.8047
BraA03g019890.3C	MYB.140	4.1181	4.93896	0	5.46315	0
BraA03g021390.3C	MYB.141	0	0.128979	0.11607	0	0.0053935
BraA03g022380.3C	MYB.142	0.0221945	0.0091745	0.01566	0	0.0153845
BraA03g024170.3C	MYB.143	0.258309	0.169012	0.876284	0.981538	0.986665
BraA03g024500.3C	MYB.144	1.83954	3.2437	2.28434	0.659876	0.522228
BraA03g024530.3C	MYB.145	0	0.555373	0.129382	0.20843	0.24641
BraA03g025320.3C	MYB.146	1.82056	0.772994	0.573117	1.33874	2.08309
BraA03g026910.3C	MYB.147	6.94759	1.76931	1.89594	3.40387	2.03628
BraA03g029780.3C	MYB.148	0.0183755	0	0	0	0
BraA03g030470.3C	MYB.149	0.692713	1.22179	0	0	0
BraA03g032740.3C	MYB.150	0.321328	0.356142	0.102482	0.0649515	0.146297
BraA03g033600.3C	MYB.151	0	0	0.134212	0.133033	0.072951
BraA03g033860.3C	MYB.152	0.0935965	0.0237695	0	0.14618	0.099752
BraA03g033980.3C	MYB.153	1.60137	1.22959	0.515777	0.708474	0.819508
BraA03g034470.3C	MYB.154	16.8746	10.7255	3.68987	4.03777	4.4498
BraA03g034490.3C	MYB.155	0	0	0	0	0
BraA03g034800.3C	MYB.156	0	0	0.0004165	0	0
BraA03g035510.3C	MYB.157	0	0	0	0	0
BraA03g035690.3C	MYB.158	9.90608	8.60753	6.02306	1.78186	1.49647
BraA03g037490.3C	MYB.159	0.019422	0.028295	0	0	0
BraA03g037680.3C	MYB.160	21.3603	6.721	3.24872	6.69348	5.4809
BraA03g040750.3C	MYB.161	0.0199045	0.02707	0.101275	0.0456815	0.0202375
BraA03g040840.3C	MYB.162	0	0.009729	0	0	0
BraA03g040940.3C	MYB.163	25.0238	22.0543	12.7093	13.1199	23.2409
BraA03g041080.3C	MYB.164	0.175346	0.0192965	0.012454	0	0
BraA03g043280.3C	MYB.165	7.06894	10.944	8.71672	5.65175	5.49142
BraA03g043830.3C	MYB.166	0	0	0	0	5.49219
BraA03g044380.3C	MYB.167	3.19651	1.32006	0.900443	0.986174	1.48141
BraA03g044650.3C	MYB.168	0.011373	0	0.036042	0.794025	0.0509725
BraA03g044890.3C	MYB.169	0	0	0	0	0
BraA03g044990.3C	MYB.170	3.20379	17.1476	7.7061	4.46963	4.93682
BraA03g045920.3C	MYB.171	3.42659	3.27517	1.98631	2.21788	2.84201
BraA03g046670.3C	MYB.172	0.184289	0.517694	0.223958	0.172791	0.800999
BraA03g046870.3C	MYB.173	0.0786945	0.12123	0.088128	0.08026	0.0601665
BraA03g047500.3C	MYB.174	14.8409	11.3132	7.24953	10.193	9.78787
BraA03g047750.3C	MYB.175	0.0168255	0	0	0	0
BraA03g047980.3C	MYB.176	0	0	0	0	0.001916
BraA03g048460.3C	MYB.177	0	0	0	0	0
BraA03g049550.3C	MYB.178	0	0.116185	0.0432345	0.0346185	0
BraA03g050330.3C	MYB.179	0.025255	0.126361	0.0304565	0.084708	0.016283
BraA03g052620.3C	MYB.180	0.015002	0	0	0	0
BraA03g054190.3C	MYB.181	0	0.019057	0	0	0
BraA03g057090.3C	MYB.182	15.2181	6.39314	4.31688	7.45898	6.62701
BraA03g057460.3C	MYB.183	0.494258	0	0	0	0
BraA03g057890.3C	MYB.184	0	0	0	0	0
BraA03g059110.3C	MYB.185	16.5488	10.5181	2.17788	2.25087	3.20076
BraA03g060620.3C	MYB.186	3.52563	1.616	1.2668	2.43794	0.912318
BraA04g001280.3C	MYB.187	0	0.480743	0.119978	0.158705	0.788972
BraA04g002050.3C	MYB.188	1.58401	1.63993	0.605188	0.667407	0.601725
BraA04g012080.3C	MYB.189	0	0	0	0	0.025325
BraA04g012810.3C	MYB.190	0	0.109214	0	0.012385	0
BraA04g013040.3C	MYB.191	0	0	0	0.0192905	0
BraA04g013050.3C	MYB.192	0.050652	0	0	0	0
BraA04g013170.3C	MYB.193	0	0	0	0	0
BraA04g013600.3C	MYB.194	0	0	0	0	0.587377
BraA04g017120.3C	MYB.195	0.629115	1.39828	0.773788	1.45032	2.98826
BraA04g018620.3C	MYB.196	1.94414	3.08102	3.02755	6.12045	6.86407
BraA04g022490.3C	MYB.197	0.18997	0	0.0475675	0.017633	0.071709
BraA04g023280.3C	MYB.198	0	0	0	0	0
BraA04g024150.3C	MYB.199	2.02474	1.88684	1.17834	1.62915	2.62263
BraA04g026180.3C	MYB.200	1.18355	1.39518	0.0521875	0	0
BraA04g027010.3C	MYB.201	1.72822	0.145805	0.101167	0.762657	0.258823
BraA04g028320.3C	MYB.202	0	0.31516	1.47801	0.493197	0.379229
BraA04g029660.3C	MYB.203	3.86113	2.95625	1.27411	2.83503	3.03316
BraA04g032060.3C	MYB.204	1.88408	0.058696	0.781927	0.95784	1.18166
BraA05g000310.3C	MYB.205	4.63611	3.4069	4.34969	7.00787	8.64845
BraA05g000480.3C	MYB.206	0.0791985	0.111502	0.287123	0.143943	0.204836
BraA05g000650.3C	MYB.207	3.9984	4.81443	4.08114	4.03333	5.15267
BraA05g000670.3C	MYB.208	0.151046	1.31986	0.219492	0.072408	0.34539
BraA05g001030.3C	MYB.209	2.87458	6.54224	0	0.677362	1.71656
BraA05g001380.3C	MYB.210	0.105979	0	0.306383	0.416481	1.45153
BraA05g001940.3C	MYB.211	0.0553635	3.55444	0.270967	0.343934	0.415145
BraA05g004310.3C	MYB.212	5.58487	7.82711	1.98541	3.99556	3.40708
BraA05g005850.3C	MYB.213	0	0.350787	0.489356	0.219104	0.128392
BraA05g006200.3C	MYB.214	0.818753	0.976573	0.522636	0.874011	1.6112
BraA05g007380.3C	MYB.215	0	1.10843	1.23045	0.29499	0.187464
BraA05g007540.3C	MYB.216	3.39075	2.03408	0.297857	1.28853	1.02874
BraA05g007920.3C	MYB.217	25.4107	22.5854	30.9395	34.0714	64.4403
BraA05g008420.3C	MYB.218	3.74243	4.01609	2.24823	2.51226	3.4159
BraA05g008460.3C	MYB.219	9.29898	0.172729	0.111261	0.318995	0.075104
BraA05g012430.3C	MYB.220	0	0	0	0	0
BraA05g013420.3C	MYB.221	0	0	0	0	0
BraA05g015000.3C	MYB.222	3.48594	3.64026	1.08323	0.49881	0.340243
BraA05g019530.3C	MYB.223	8.12879	5.18119	0	7.15702	10.4157
BraA05g019660.3C	MYB.224	4.21598	1.66542	3.24483	5.70904	4.4238
BraA05g023490.3C	MYB.225	1.66709	2.25427	1.82753	0.848333	2.03332
BraA05g025620.3C	MYB.226	0	5.8228	0	0	0
BraA05g029420.3C	MYB.227	6.6749	2.59324	3.81901	6.29264	6.87942
BraA05g030420.3C	MYB.228	13.979	8.68379	3.76787	9.43636	8.01771
BraA05g030840.3C	MYB.229	0.90413	1.37165	1.2894	1.18316	1.10474
BraA05g033140.3C	MYB.230	0	0	0	0	0
BraA05g033570.3C	MYB.231	0.281119	0.318414	0.584371	0.63108	1.05918
BraA05g034350.3C	MYB.232	0.164909	0.840165	0.219166	0.267153	0.281635
BraA05g034360.3C	MYB.233	0	0	0.0204885	0.152963	0.0985475
BraA05g035470.3C	MYB.234	7.73071	0	0.009864	13.787	1.82942
BraA05g035480.3C	MYB.235	10.1163	7.53553	3.66676	2.66538	12.3479
BraA05g035590.3C	MYB.236	12.9512	8.71424	0	0	0
BraA05g036020.3C	MYB.237	22.0731	9.69831	5.6826	10.6416	4.37093
BraA05g036930.3C	MYB.238	0.568778	3.16652	1.00644	0.612136	0.581004
BraA05g037080.3C	MYB.239	2.73317	2.875	1.7879	2.14981	2.63666
BraA05g037730.3C	MYB.240	0	0.0258475	0.198684	0.216777	0.151073
BraA05g037980.3C	MYB.241	12.4667	12.6707	9.27949	8.45454	10.8181
BraA05g038940.3C	MYB.242	0.0318825	0	0.0438415	0.023716	0.0470735
BraA05g039850.3C	MYB.243	4.30225	2.92045	2.75448	3.58755	5.09392
BraA05g040140.3C	MYB.244	5.78589	3.8041	3.10086	4.0147	5.79005
BraA05g040530.3C	MYB.245	0	0	0	0	0
BraA05g040860.3C	MYB.246	4.34538	0.422658	3.20478	3.71727	1.26038
BraA05g041540.3C	MYB.247	0	0.0140315	0	0	0
BraA05g042300.3C	MYB.248	2.02885	0.922845	0.683731	0.300584	0
BraA05g042540.3C	MYB.249	0	3.87127	0	0	0
BraA06g000200.3C	MYB.250	0.69971	0.164181	2.58351	2.17072	2.1604
BraA06g003600.3C	MYB.251	10.2821	12.3038	6.76475	7.58276	7.29899
BraA06g003880.3C	MYB.252	5.624	3.3661	5.34068	8.22149	8.52838
BraA06g004110.3C	MYB.253	0.383426	6.9756	5.96407	2.93507	1.61315
BraA06g006420.3C	MYB.254	0.606758	0.37987	0.141205	1.38866	0.229927
BraA06g006600.3C	MYB.255	3.22912	2.29414	1.82656	1.53697	1.77923
BraA06g006650.3C	MYB.256	33.6335	17.2523	17.9994	27.0717	39.0516
BraA06g010480.3C	MYB.257	0	0	0	0	0
BraA06g010760.3C	MYB.258	0.038646	0.047909	0.02401	0.033537	0.326219
BraA06g012450.3C	MYB.259	0	0	0	0	0
BraA06g013230.3C	MYB.260	6.95e-05	0.0007775	0.000118	0.005378	0.0014685
BraA06g013280.3C	MYB.261	8.62016	4.95277	4.15244	3.99492	6.93896
BraA06g013980.3C	MYB.262	9.85029	8.40136	6.65892	14.0914	5.66842
BraA06g014200.3C	MYB.263	0	0.0096625	0	0	0
BraA06g014340.3C	MYB.264	0.0859405	0	0	0.015428	0.0125595
BraA06g014350.3C	MYB.265	0.0337455	0.287513	0.0374915	0.064506	0.839645
BraA06g017240.3C	MYB.266	4.29115	4.01192	3.09183	4.6206	6.33449
BraA06g017470.3C	MYB.267	0.012793	0.0705215	0.154153	0.044752	0.058121
BraA06g018120.3C	MYB.268	0.0754315	0.0440435	0.003806	0	0
BraA06g020220.3C	MYB.269	0.631587	0	0	0.105292	0
BraA06g020530.3C	MYB.270	3.03193	4.13543	1.314	1.16121	1.32845
BraA06g025860.3C	MYB.271	0	0	0	0.021022	0.008743
BraA06g026000.3C	MYB.272	0.300304	2.96245	1.62993	3.41436	4.47095
BraA06g028690.3C	MYB.273	0	0	0	0	0
BraA06g029280.3C	MYB.274	0.0707	0	0.0290725	0	0.0780575
BraA06g029480.3C	MYB.275	6.44173	12.3263	8.91786	9.37401	7.84774
BraA06g029880.3C	MYB.276	0.136095	0.311647	0.108498	0.066679	0.035066
BraA06g031070.3C	MYB.277	0	0	0	0	0
BraA06g033420.3C	MYB.278	0	0	0	0	0.008203
BraA06g033890.3C	MYB.279	0	0	0	0	1.25154
BraA06g034600.3C	MYB.280	0	0	0	0	0
BraA06g034790.3C	MYB.281	0	0	0	0	0.934925
BraA06g035660.3C	MYB.282	0.877062	0.6632	0.940713	1.10537	3.29554
BraA06g036230.3C	MYB.283	0	0	0	0	0
BraA06g036730.3C	MYB.284	0.304289	1.00858	2.36544	1.51119	1.96254
BraA06g037000.3C	MYB.285	0.0078235	0.002242	0.0024185	0.003368	0.002264
BraA06g037290.3C	MYB.286	0	0	0	0	0
BraA06g037380.3C	MYB.287	0	0	0	0	0
BraA06g037390.3C	MYB.288	0	0	0	0	0
BraA06g038760.3C	MYB.289	0	0	0	0	0
BraA06g039260.3C	MYB.290	0.807319	1.16653	0.978573	0.270394	0.415226
BraA06g039600.3C	MYB.291	5.41561	4.64685	3.52845	13.1352	0
BraA06g039920.3C	MYB.292	0.079909	0.888366	0.0939875	0.088181	0.535354
BraA06g040790.3C	MYB.293	26.2859	24.7651	13.0244	14.7899	15.2541
BraA06g042450.3C	MYB.294	0.512835	0.712882	0.948236	0.635867	0.623843
BraA06g042530.3C	MYB.295	40.4982	28.0342	27.1093	54.6747	51.0104
BraA06g043250.3C	MYB.296	0	0	2.78922	5.24245	7.50357
BraA06g044770.3C	MYB.297	0	1.20683	4.69216	0.68299	1.45346
BraA07g000260.3C	MYB.298	29.231	0	0	5.88049	15.9544
BraA07g000430.3C	MYB.299	1.23599	0.498588	0	0	0
BraA07g002420.3C	MYB.300	2.45747	9.06183	1.56673	0.708418	0.619945
BraA07g008760.3C	MYB.301	0.187706	0	0	0.100804	0.053365
BraA07g009880.3C	MYB.302	0.852001	1.56127	2.05602	1.28558	0.343434
BraA07g012750.3C	MYB.303	0	0.325732	0.464193	0.408467	0.42111
BraA07g012860.3C	MYB.304	0.324263	0.736257	1.40786	0	0
BraA07g014550.3C	MYB.305	75.9763	8.17646	0	21.5713	2.1593
BraA07g016630.3C	MYB.306	23.6251	35.874	26.616	21.7407	23.8732
BraA07g017920.3C	MYB.307	0.147248	0.0860875	0.163615	0.0848245	0.0421375
BraA07g021110.3C	MYB.308	0	0	0	0	0
BraA07g024270.3C	MYB.309	0	0	0	0	0
BraA07g024540.3C	MYB.310	0	0.008261	0	0.103743	0.323779
BraA07g026240.3C	MYB.311	0.739046	7.73712	3.1912	1.09485	1.767
BraA07g026350.3C	MYB.312	0.015091	0	0.0217575	0	0
BraA07g027210.3C	MYB.313	0.014107	0.346281	0.650531	0.145797	0.0978435
BraA07g028160.3C	MYB.314	1.54731	3.07012	1.08892	0.424784	0
BraA07g028240.3C	MYB.315	0	0	4.00283	3.24475	5.15753
BraA07g029050.3C	MYB.316	7.18455	4.44114	2.06901	4.70393	7.26501
BraA07g030110.3C	MYB.317	2.07838	6.99767	2.64409	1.8373	4.3873
BraA07g030320.3C	MYB.318	0.0181675	0.23077	0.06144	0.510286	1.09712
BraA07g030340.3C	MYB.319	0	0	0	0	0.121203
BraA07g030810.3C	MYB.320	0.024041	0	0	0	0
BraA07g031180.3C	MYB.321	0.428629	0.312227	0.281178	0.411739	0.439248
BraA07g032020.3C	MYB.322	0.414521	1.03477	0.311569	0.543079	0.469922
BraA07g032100.3C	MYB.323	0.0922945	0	0	0	0.0128505
BraA07g032950.3C	MYB.324	0.394762	0.143729	0.0887285	0.124748	0.225199
BraA07g033470.3C	MYB.325	0.01464	0	0	0	0
BraA07g033760.3C	MYB.326	0.895358	2.42032	0.27461	0.388957	1.16721
BraA07g034460.3C	MYB.327	0	0	0	0	0.0093355
BraA07g034490.3C	MYB.328	0.480695	2.71595	4.6471	3.0723	4.70864
BraA07g035710.3C	MYB.329	5.94587	7.39082	22.1837	5.43598	0.307927
BraA07g036990.3C	MYB.330	0	1.16028	1.10382	0.784772	2.05776
BraA07g037060.3C	MYB.331	0.024345	0.025892	0.0268905	0.018878	0.0327795
BraA07g037550.3C	MYB.332	0.028595	0.0415125	0.05455	0.0179675	0.0293425
BraA07g038040.3C	MYB.333	0.673115	0.363639	0.193826	0.127597	0.307273
BraA07g038340.3C	MYB.334	0.608459	7.61985	3.18274	3.1439	2.67266
BraA07g038350.3C	MYB.335	5.87826	0	0.305652	1.33335	3.51698
BraA07g038470.3C	MYB.336	6.4803	3.56114	1.80829	0.976631	0.665906
BraA07g038560.3C	MYB.337	33.9795	4.01939	1.4578	7.29907	5.589
BraA07g040370.3C	MYB.338	14.6758	15.7158	3.63993	2.20594	0.299632
BraA07g042390.3C	MYB.339	0.680111	4.0794	2.07748	1.96595	1.42687
BraA08g000070.3C	MYB.340	0	0	0	0	0
BraA08g001060.3C	MYB.341	0	0	0	0	0
BraA08g003280.3C	MYB.342	0	4.37457	1.07713	1.07193	1.43363
BraA08g004020.3C	MYB.343	0.23207	0.57484	1.16467	0.658234	1.07535
BraA08g009180.3C	MYB.344	0.0248995	0.0261	0	0	0
BraA08g011870.3C	MYB.345	5.21937	3.43546	2.214	2.88626	2.85979
BraA08g012540.3C	MYB.346	0.766633	0.0026075	0	0	0.312592
BraA08g012590.3C	MYB.347	0	0	0.0102535	0	0
BraA08g013120.3C	MYB.348	0	0	0	0	0
BraA08g014430.3C	MYB.349	0	0.339126	0.180551	0.018393	0
BraA08g015060.3C	MYB.350	0	0	0.006027	0	0
BraA08g015980.3C	MYB.351	0	0	0	0	0
BraA08g016600.3C	MYB.352	0	0	0	0	0
BraA08g016900.3C	MYB.353	4.40604	4.08458	4.06772	5.69176	5.479
BraA08g018870.3C	MYB.354	11.4073	11.3151	9.83329	11.2243	13.0977
BraA08g021120.3C	MYB.355	0	4.33864	0.118419	0	0
BraA08g021460.3C	MYB.356	2.29984	1.71327	2.43307	1.95486	1.46233
BraA08g022600.3C	MYB.357	2.90624	3.47263	2.63934	3.47785	4.43705
BraA08g022940.3C	MYB.358	2.85127	4.18099	3.11827	1.95604	1.95257
BraA08g025880.3C	MYB.359	0	0	0	0.019976	1.55963
BraA08g027220.3C	MYB.360	0	0.435659	0	0.215061	0
BraA08g028430.3C	MYB.361	77.7927	57.2536	31.3999	30.2908	20.6325
BraA08g028440.3C	MYB.362	0.0220295	0.097995	0.121074	0.0354815	0
BraA08g028610.3C	MYB.363	2.43476	0.651431	0.223959	0.943312	0.376682
BraA08g028620.3C	MYB.364	0.0014855	0.0422415	0	0	0
BraA08g028700.3C	MYB.365	3.48393	5.36589	2.90942	1.79004	1.49284
BraA08g028980.3C	MYB.366	0	0.0721585	0.228681	0.0567725	0.154462
BraA08g029220.3C	MYB.367	4.95897	3.60926	3.75052	4.5856	4.94868
BraA08g032420.3C	MYB.368	10.4127	7.30741	4.96147	8.37406	10.4668
BraA08g032570.3C	MYB.369	2.00535	0.166546	0.270495	0.130766	0.130359
BraA08g032980.3C	MYB.370	0.91948	4.28095	2.31009	0.49703	0.62746
BraA08g035740.3C	MYB.371	8.01183	6.98702	4.63551	4.24811	4.92571
BraA09g000110.3C	MYB.372	0	0	0.17592	0	0
BraA09g000310.3C	MYB.373	14.8243	15.285	5.02189	6.71716	5.3961
BraA09g002360.3C	MYB.374	13.6366	0.892454	0.380868	0	1.52166
BraA09g003320.3C	MYB.375	0	0	0	0	0
BraA09g003340.3C	MYB.376	0	0	0.006181	0	0
BraA09g003630.3C	MYB.377	0	0	4.0932	0	1.15262
BraA09g003680.3C	MYB.378	0	0	0	0	0
BraA09g003920.3C	MYB.379	0.0054655	0	0	0	0
BraA09g004130.3C	MYB.380	1.24905	1.77738	1.07452	1.54417	1.60725
BraA09g004490.3C	MYB.381	0.0181115	0.053812	0.211035	0.272794	0.29198
BraA09g004720.3C	MYB.382	2.00184	3.65423	0.323811	0.0139845	0.054387
BraA09g005460.3C	MYB.383	0.067416	0.102585	0.043735	0	0.0176505
BraA09g006740.3C	MYB.384	0	0	0.0425585	0.615282	0.403637
BraA09g006980.3C	MYB.385	6.84892	0	3.05142	3.83249	0
BraA09g007290.3C	MYB.386	2.2794	5.76127	0.738834	0.861795	1.45448
BraA09g008790.3C	MYB.387	0.709732	1.16869	0.510102	0.46774	0.292882
BraA09g008880.3C	MYB.388	6.46807	4.62264	2.73206	3.35972	3.02916
BraA09g012320.3C	MYB.389	0.055641	0	0	0	0.042323
BraA09g013480.3C	MYB.390	0	0.004886	0.009248	0	0
BraA09g014820.3C	MYB.391	0.0152975	0	0.010765	0	0.018935
BraA09g017270.3C	MYB.392	0	0	0	0	0
BraA09g018150.3C	MYB.393	6.86717	7.49572	4.76101	5.61587	7.51607
BraA09g022710.3C	MYB.394	0.0431505	0.294878	0	0.030705	0
BraA09g025090.3C	MYB.395	0	0.05596	0.0085595	0.0201905	0.008131
BraA09g030750.3C	MYB.396	0	0	0	0	0
BraA09g032840.3C	MYB.397	1.44921	4.4982	2.48283	1.52981	2.68621
BraA09g037700.3C	MYB.398	1.4346	0.767317	0.017792	0.0563095	0.008025
BraA09g040420.3C	MYB.399	5.44727	1.94549	1.76062	0.436246	1.31778
BraA09g041170.3C	MYB.400	0	0	0	0	0
BraA09g041340.3C	MYB.401	58.3201	11.4783	5.33052	11.2952	8.73111
BraA09g043460.3C	MYB.402	11.0365	11.3485	6.0705	6.86051	7.7779
BraA09g044180.3C	MYB.403	0	0	0	0	0
BraA09g046500.3C	MYB.404	1.80851	1.37095	1.06991	1.7753	1.85747
BraA09g048560.3C	MYB.405	2.4101	1.11009	1.47867	3.17728	3.60383
BraA09g050260.3C	MYB.406	0	0	0	0	0
BraA09g050820.3C	MYB.407	0	0	0	0.537547	1.49231
BraA09g051960.3C	MYB.408	0	0	0	0	0
BraA09g056140.3C	MYB.409	0	0	0.453678	0	0
BraA09g056920.3C	MYB.410	3.83662	0	0	2.43199	3.31647
BraA09g057130.3C	MYB.411	0	0.0112805	0.010301	0.014044	0
BraA09g057180.3C	MYB.412	0.735133	0.72802	0.0503535	0.153965	0.047959
BraA09g057480.3C	MYB.413	0	0.0739885	0.216149	0.004316	0.0886305
BraA09g057710.3C	MYB.414	0.027631	0.0789165	0.0290335	0.245883	0.122618
BraA09g058260.3C	MYB.415	0.130307	0.228812	0.171534	0.105121	0.129739
BraA09g062350.3C	MYB.416	0.120394	0	0	0.0990015	0.0209025
BraA10g000470.3C	MYB.417	1.06981	1.83299	0.418135	0.949665	0.843306
BraA10g000820.3C	MYB.418	0	1.72349	0	0	0
BraA10g004890.3C	MYB.419	0.520375	0.442377	1.18057	0.572472	7.48512
BraA10g010970.3C	MYB.420	5.2247	4.81268	2.51093	2.4348	2.84596
BraA10g013050.3C	MYB.421	0	0	0	0	0.0093025
BraA10g013970.3C	MYB.422	0	0	0.00725	0	0
BraA10g016750.3C	MYB.423	0.858366	0.684987	1.9907	2.94127	4.62869
BraA10g017610.3C	MYB.424	0.420343	6.78379	0.196241	0	0
BraA10g018580.3C	MYB.425	0	0	0	0.017066	0
BraA10g021530.3C	MYB.426	4.17845	4.26548	6.19777	11.1825	17.5256
BraA10g021870.3C	MYB.427	1.84152	1.90254	0	0	0
BraA10g022270.3C	MYB.428	0.162267	0	0	0.059442	0.56004
BraA10g023010.3C	MYB.429	0	0	0.0049815	0.0151855	0
BraA10g023170.3C	MYB.430	1.05101	4.75043	1.33503	1.92844	4.04074
BraA10g023200.3C	MYB.431	3.45249	1.41212	0.692783	1.08892	2.23772
BraA10g024080.3C	MYB.432	1.04554	6.67875	8.45997	4.15349	4.33274
BraA10g024430.3C	MYB.433	0	0	0.007732	0.242309	0.249118
BraA10g024700.3C	MYB.434	0	0	0.0321365	0	0
BraA10g025820.3C	MYB.435	0.056098	0.17054	0.044854	0.0721825	0.133078
BraA10g026650.3C	MYB.436	0	2.48593	4.11627	2.71809	2.86078
BraA10g027590.3C	MYB.437	0.0919665	0	0	0.0110625	0.0209625
BraA10g028060.3C	MYB.438	102.034	82.5689	27.5912	34.7213	16.6054
BraA10g028540.3C	MYB.439	0.912373	4.95231	2.32824	2.2925	3.95195
BraA10g029470.3C	MYB.440	0.178873	0.0279125	0.116353	0.005227	0
BraA10g029490.3C	MYB.441	0	1.1397	0	0	0
BraA10g029630.3C	MYB.442	0	0.0065885	0.0185745	0.0151015	0.030986
BraA10g030010.3C	MYB.443	0	0	0	0	0
BraA10g030830.3C	MYB.444	3.83512	2.14808	0.917786	2.07114	0.840572
BraA10g031660.3C	MYB.445	0	0	0.0173755	0	0
BraA10g033300.3C	MYB.446	1.33935	2.44915	1.97149	2.69693	3.23551
BraAnng003720.3C	MYB.447	7.6628	2.47141	5.97188	6.82848	8.38023
BraAnng003740.3C	MYB.448	0.0159	0.0648085	0	0.039563	0
BraA01g000530.3C	WD40.1	24.9297	15.8337	13.7495	33.5556	28.1809
BraA01g003240.3C	WD40.2	6.01687	4.46773	2.47156	3.51892	4.26093
BraA01g003780.3C	WD40.3	9.31505	7.54136	5.19432	7.89639	8.00578
BraA01g003880.3C	WD40.4	0	0	0	0	0
BraA01g004710.3C	WD40.5	0.106494	0.6905	6.27785	10.8851	80.6184
BraA01g005530.3C	WD40.6	5.16699	4.99133	0	4.48751	16.2136
BraA01g007850.3C	WD40.7	3.04602	2.12845	1.98798	2.52134	3.20907
BraA01g007880.3C	WD40.8	4.80149	3.74821	6.37117	10.4244	12.4925
BraA01g007940.3C	WD40.9	0.00745	0.0520695	0.082557	0.148812	0.939025
BraA01g008260.3C	WD40.10	3.52211	8.50919	2.15014	1.91093	0.762682
BraA01g010390.3C	WD40.11	16.9497	13.4226	10.3082	16.2945	21.3377
BraA01g012230.3C	WD40.12	3.48242	3.11484	0	9.38034	13.4885
BraA01g013500.3C	WD40.13	7.04655	4.63713	6.43992	8.24348	5.12434
BraA01g016240.3C	WD40.14	0	0	0	1.20699	0
BraA01g021220.3C	WD40.15	8.27274	3.91386	5.42574	13.732	19.9456
BraA01g023670.3C	WD40.16	3.70274	2.76188	3.42795	3.21123	4.44326
BraA01g023860.3C	WD40.17	3.59544	3.08018	3.87766	6.68168	9.67292
BraA01g027320.3C	WD40.18	0	0	0	1.23078	2.3316
BraA01g032570.3C	WD40.19	8.64898	4.92713	15.4629	0	0
BraA01g032910.3C	WD40.20	1.49125	1.35249	2.43185	2.14014	3.34221
BraA01g033610.3C	WD40.21	9.01733	13.9614	11.2451	12.932	21.1797
BraA01g033990.3C	WD40.22	0.213568	1.48585	0.314059	0.0362645	0.246449
BraA01g034670.3C	WD40.23	16.2287	7.63379	30.0537	55.8706	87.3049
BraA01g035860.3C	WD40.24	0.0129585	0.0108605	0	0.0025665	0
BraA01g036250.3C	WD40.25	29.8376	20.9151	18.5373	43.7652	42.1899
BraA01g036320.3C	WD40.26	4.07011	10.19	6.07538	6.67817	11.1689
BraA01g036780.3C	WD40.27	0	2.33581	0.83119	0	0.094925
BraA01g040210.3C	WD40.28	8.85329	5.49763	6.60811	16.4629	27.0444
BraA02g000490.3C	WD40.29	0.03279	0.183742	0.0105265	0.0228895	0.0144855
BraA02g002790.3C	WD40.30	0	0	0	0	0
BraA02g003860.3C	WD40.31	0	0	0	0	0
BraA02g004930.3C	WD40.32	1.38828	0	0	3.10931	0
BraA02g005270.3C	WD40.33	0.244654	0.043326	0.083427	0.351985	0.572439
BraA02g005520.3C	WD40.34	4.66369	2.94221	3.4161	4.40225	5.57018
BraA02g006070.3C	WD40.35	1.96267	0	0	5.03159	15.8633
BraA02g006660.3C	WD40.36	2.77068	1.21832	1.13356	2.36403	3.58738
BraA02g011710.3C	WD40.37	0	0	0	0	0.0384455
BraA02g012970.3C	WD40.38	36.5693	31.1761	17.5172	21.9258	15.1556
BraA02g014550.3C	WD40.39	1.65539	0.884151	1.05143	1.99861	2.51626
BraA02g015090.3C	WD40.40	10.5309	4.82228	6.1847	12.8419	17.4539
BraA02g024320.3C	WD40.41	0	0.336373	0.123481	0.244752	0.030043
BraA02g025640.3C	WD40.42	7.15369	7.36312	5.04379	6.44029	9.57877
BraA02g027300.3C	WD40.43	21.3244	18.8185	10.1362	12.7667	9.8942
BraA02g037750.3C	WD40.44	4.53211	0	12.6877	35.9117	0
BraA02g040210.3C	WD40.45	0.347332	5.1633	3.50139	0.539055	2.18705
BraA02g041830.3C	WD40.46	1.69864	1.90336	1.34461	1.53621	2.00787
BraA02g044240.3C	WD40.47	0	0	0	0	0
BraA02g044250.3C	WD40.48	0	0	0	0	0
BraA02g045780.3C	WD40.49	13.6222	16.1116	11.6342	10.2047	12.5683
BraA03g000710.3C	WD40.50	2.23375	0.013459	0.818808	0.017286	0.0112545
BraA03g002370.3C	WD40.51	11.3871	7.6362	15.5877	23.5921	39.525
BraA03g003530.3C	WD40.52	0	0	0	0	0.227254
BraA03g003710.3C	WD40.53	0.427511	2.20674	0.762536	1.33587	3.58109
BraA03g005770.3C	WD40.54	4.34128	6.05928	5.3691	5.96396	6.87902
BraA03g005940.3C	WD40.55	0.118249	0.07957	1.06616	1.67252	12.6114
BraA03g006910.3C	WD40.56	0	0.259155	0	0	0
BraA03g012010.3C	WD40.57	48.4029	40.6241	30.8281	46.8465	64.6083
BraA03g013880.3C	WD40.58	2.30439	1.94498	1.20724	1.83945	3.13687
BraA03g014050.3C	WD40.59	5.09831	3.47901	2.92913	4.622	4.4425
BraA03g014430.3C	WD40.60	0.223246	0.114145	0.10835	0.369557	0.329141
BraA03g015060.3C	WD40.61	0.136942	0.330815	0.147898	0	0
BraA03g015210.3C	WD40.62	21.1522	19.5958	13.6018	16.4319	19.5502
BraA03g015990.3C	WD40.63	55.6046	44.9696	45.6016	86.399	75.9161
BraA03g016470.3C	WD40.64	6.62914	5.28585	4.18224	4.98875	4.32463
BraA03g017270.3C	WD40.65	0	0	0	0	0
BraA03g023560.3C	WD40.66	0	0	0	0	0
BraA03g024140.3C	WD40.67	2.85619	4.78046	3.17729	1.82107	2.25663
BraA03g025520.3C	WD40.68	0	0	0	0	0
BraA03g026120.3C	WD40.69	9.31492	4.05121	3.84233	6.28954	7.27891
BraA03g026150.3C	WD40.70	0	0	0.01695	0.0174485	0
BraA03g027740.3C	WD40.71	0.021259	0.175531	0.118551	0.305161	0.563125
BraA03g028080.3C	WD40.72	0	1.49409	0	0	0
BraA03g028340.3C	WD40.73	7.60613	3.87551	6.49873	17.3078	29.3316
BraA03g028410.3C	WD40.74	6.2281	2.79043	4.41736	11.2629	18.0531
BraA03g028750.3C	WD40.75	11.1061	0	0	0	0
BraA03g028990.3C	WD40.76	0	0.459593	0.0592065	0.0055585	0.113236
BraA03g031980.3C	WD40.77	15.7198	4.70275	2.39107	2.59574	2.18889
BraA03g032990.3C	WD40.78	0	0	8.71854	5.02886	10.6101
BraA03g035870.3C	WD40.79	53.3257	31.9266	15.723	29.5355	32.3827
BraA03g037230.3C	WD40.80	6.11975	7.22929	9.72954	12.0094	18.3427
BraA03g037270.3C	WD40.81	3.04346	1.21652	0.854642	9.72452	6.93764
BraA03g038580.3C	WD40.82	4.94088	3.62964	3.64347	4.71648	4.79703
BraA03g038600.3C	WD40.83	0	1.08755	0.398709	0.0540195	0.0167625
BraA03g043910.3C	WD40.84	0	0.266205	0	1.18083	2.45088
BraA03g045090.3C	WD40.85	0	0	0	0	0
BraA03g046570.3C	WD40.86	6.83151	6.64597	4.51742	6.47906	10.0042
BraA03g050590.3C	WD40.87	2.26147	1.16089	0.406762	1.3079	0.769992
BraA03g051310.3C	WD40.88	0	0	0	0	9.87175
BraA03g054470.3C	WD40.89	20.6714	10.4442	13.3594	36.7893	57.8932
BraA03g057390.3C	WD40.90	1.01035	0	1.08572	3.61944	0
BraA03g057800.3C	WD40.91	0	0	0	2.07755	0
BraA03g058790.3C	WD40.92	0	0	0	0	0
BraA03g058850.3C	WD40.93	6.48974	3.58044	4.31308	7.05573	8.10068
BraA04g001450.3C	WD40.94	0	0	0	0	0
BraA04g006260.3C	WD40.95	0.0959685	0	0	0	0
BraA04g007130.3C	WD40.96	0	0	0	0	0
BraA04g012850.3C	WD40.97	0.0231665	0.023591	0.018727	0.0174175	0.022494
BraA04g019340.3C	WD40.98	0	0	0	0	0
BraA04g021360.3C	WD40.99	16.6311	6.66521	0	0	0
BraA04g022130.3C	WD40.100	0	0.000398	0.0059035	0.001225	0
BraA04g023540.3C	WD40.101	0.345481	0.071886	0.107309	0.128028	0.212094
BraA04g023680.3C	WD40.102	0	0	0.001222	0	0
BraA04g023920.3C	WD40.103	0.0111135	0.0119915	0.006439	0.007079	0.0059485
BraA04g026690.3C	WD40.104	0	0	0.004049	0.0326545	0.0604155
BraA04g029300.3C	WD40.105	0.74876	0	0	0	0
BraA04g032520.3C	WD40.106	20.759	16.8423	15.5247	18.2763	31.0319
BraA05g001450.3C	WD40.107	35.8882	44.3153	18.4477	19.079	12.0877
BraA05g002250.3C	WD40.108	3.68393	3.18921	1.99993	3.23753	4.25149
BraA05g003820.3C	WD40.109	10.0808	5.74028	9.89953	13.0855	18.2968
BraA05g004900.3C	WD40.110	0.990327	0.634235	0.75476	2.38715	3.45936
BraA05g004940.3C	WD40.111	0	0	0	0	15.9112
BraA05g005280.3C	WD40.112	14.4911	11.0072	8.24737	17.2566	14.6493
BraA05g011480.3C	WD40.113	20.6434	16.7053	17.2218	24.5627	33.5167
BraA05g011840.3C	WD40.114	26.4734	21.2161	17.594	15.634	12.3666
BraA05g011880.3C	WD40.115	9.0493	6.632	3.75441	4.10196	9.37855
BraA05g012770.3C	WD40.116	20.5049	14.2587	7.82894	14.2417	12.6135
BraA05g013700.3C	WD40.117	2.713	1.9367	1.75386	2.86653	1.48564
BraA05g014210.3C	WD40.118	0	0	0	0	0
BraA05g017360.3C	WD40.119	0.836201	3.58598	9.58547	8.10654	3.501
BraA05g017580.3C	WD40.120	20.1924	13.2511	12.2294	21.0861	22.2126
BraA05g017790.3C	WD40.121	0	0	0	0	0
BraA05g020110.3C	WD40.122	0	0	0	0	0
BraA05g026410.3C	WD40.123	0	0	0.171971	0.0961645	0.143373
BraA05g026440.3C	WD40.124	0.0007065	0	0.000169	0.000725	0
BraA05g026450.3C	WD40.125	0.218343	0.448839	0.092334	0.203486	0.226509
BraA05g028350.3C	WD40.126	0.0309485	0.391923	0.156781	0.0434465	0.134212
BraA05g029390.3C	WD40.127	21.1862	20.8994	15.5874	17.3382	17.6879
BraA05g029400.3C	WD40.128	56.6241	26.7088	64.1279	118.116	136.593
BraA05g029440.3C	WD40.129	109.742	48.5675	26.1255	56.9707	31.0144
BraA05g031650.3C	WD40.130	0	0	0	0.158076	0
BraA05g031830.3C	WD40.131	10.2222	6.62464	3.38272	3.84851	3.17924
BraA05g033840.3C	WD40.132	0	0.0361175	0.0860555	0.148136	0.238666
BraA05g033860.3C	WD40.133	1.70682	0	0.0078305	0.0779735	0
BraA05g036210.3C	WD40.134	0	0	0	0	0
BraA05g040090.3C	WD40.135	5.87375	10.3805	3.84006	8.07654	5.14596
BraA05g040700.3C	WD40.136	14.8557	13.8593	12.2594	13.1807	11.2047
BraA06g001860.3C	WD40.137	4.6124	3.7561	2.73674	2.50284	3.60864
BraA06g003900.3C	WD40.138	13.0439	8.16606	6.87269	12.5161	15.4398
BraA06g004080.3C	WD40.139	3.8841	0	0.579917	0	0
BraA06g004240.3C	WD40.140	0.186497	0.225902	0.403877	1.13241	1.96477
BraA06g004380.3C	WD40.141	0	0	0	0.004458	0.075341
BraA06g005430.3C	WD40.142	41.0911	28.0678	6.75758	24.1332	20.3712
BraA06g007470.3C	WD40.143	43.3453	33.4103	27.8868	41.4523	55.0038
BraA06g011520.3C	WD40.144	3.12578	1.44696	1.64632	4.5424	6.14727
BraA06g011530.3C	WD40.145	10.2695	14.7218	13.1668	15.04	16.028
BraA06g011720.3C	WD40.146	39.5259	17.9311	10.2614	22.1994	23.0813
BraA06g013810.3C	WD40.147	43.2074	23.8717	58.1753	87.6731	115.39
BraA06g017880.3C	WD40.148	1.80443	2.79027	2.86611	6.22424	10.7167
BraA06g020860.3C	WD40.149	7.74593	9.30808	1.91016	4.72477	6.39151
BraA06g021400.3C	WD40.150	0	0	0.805678	0	1.22689
BraA06g022310.3C	WD40.151	7.38348	3.44477	5.27131	11.8122	17.2681
BraA06g025270.3C	WD40.152	5.59864	4.93476	5.27515	7.29834	10.6017
BraA06g026650.3C	WD40.153	5.11187	1.31734	2.24282	4.78456	5.95291
BraA06g027120.3C	WD40.154	0.0141535	0	0	0.163807	0.010368
BraA06g028080.3C	WD40.155	0.111877	1.36249	5.24253	7.86481	12.2137
BraA06g028180.3C	WD40.156	0.0588545	0.962135	0.87283	2.66332	0.190102
BraA06g030850.3C	WD40.157	9.59105	3.36346	4.64027	7.94402	11.7645
BraA06g031670.3C	WD40.158	1.11055	4.27769	1.35869	0	2.10441
BraA06g034740.3C	WD40.159	5.54312	5.77429	4.2687	4.18511	4.75767
BraA06g037440.3C	WD40.160	0	0.056346	1.72957	2.99535	4.36925
BraA06g037590.3C	WD40.161	0	1.41463	0	0	4.33514
BraA06g044250.3C	WD40.162	3.27703	2.48443	2.58473	6.07573	4.52493
BraA06g044260.3C	WD40.163	5.16902	3.0497	3.82602	8.93571	9.41579
BraA07g000500.3C	WD40.164	21.7935	21.1669	13.7455	18.1855	20.9949
BraA07g001310.3C	WD40.165	24.4944	26.2958	26.7198	31.0187	51.0128
BraA07g001380.3C	WD40.166	8.78218	7.03343	9.41806	10.8476	14.255
BraA07g004340.3C	WD40.167	0.991004	1.1074	7.3734	12.7282	21.9633
BraA07g004510.3C	WD40.168	0.135626	0.084192	0.0604135	0.0537825	0.0405405
BraA07g004870.3C	WD40.169	0	0	0	0.0346565	0.0367845
BraA07g012500.3C	WD40.170	0.333896	2.34361	0.278896	0.111049	0.116423
BraA07g016580.3C	WD40.171	0.288044	0.179509	0.225887	0.568712	0.181341
BraA07g024020.3C	WD40.172	2.41059	3.15256	3.14006	3.90352	4.59023
BraA07g025560.3C	WD40.173	8.14011	5.61764	7.0421	13.8829	12.4593
BraA07g025830.3C	WD40.174	12.1352	4.93361	2.19893	4.65025	4.84664
BraA07g029400.3C	WD40.175	12.9843	7.46347	7.78562	14.2102	18.7645
BraA07g036280.3C	WD40.176	63.1739	48.0723	27.5943	30.9664	33.4316
BraA07g037750.3C	WD40.177	2.77451	2.13843	2.12975	3.64434	4.19548
BraA07g041180.3C	WD40.178	30.3138	10.949	6.69169	3.8823	7.01627
BraA07g042810.3C	WD40.179	0.097731	0.345475	1.76426	2.60504	4.41751
BraA07g042840.3C	WD40.180	1.84038	1.8176	2.77733	3.50412	5.25316
BraA08g000430.3C	WD40.181	0	0.0078285	0	0	0
BraA08g003290.3C	WD40.182	4.08588	6.09761	6.03993	8.20716	21.713
BraA08g003690.3C	WD40.183	0.0314145	0.0457955	0.128487	0.171198	0.133898
BraA08g003790.3C	WD40.184	5.10242	4.83431	2.16364	4.75662	3.58061
BraA08g004720.3C	WD40.185	0	0.0028815	0	0	0
BraA08g011370.3C	WD40.186	0	2.69604	3.04974	17.1797	18.9749
BraA08g013170.3C	WD40.187	0	0	0.000429	0	0
BraA08g013180.3C	WD40.188	0	0	0.714386	0	0
BraA08g015960.3C	WD40.189	6.63108	3.29874	2.11545	5.94172	12.9884
BraA08g016020.3C	WD40.190	0	0.016814	0.029576	0	0
BraA08g016680.3C	WD40.191	0	0	0	0	0.0068705
BraA08g017010.3C	WD40.192	1.95663	5.11548	4.96991	3.45457	6.80828
BraA08g018430.3C	WD40.193	3.54043	2.67101	1.6335	3.05987	6.2525
BraA08g018450.3C	WD40.194	9.83212	10.3771	5.70605	7.50659	8.89273
BraA08g018470.3C	WD40.195	0.072556	0.045284	0.0034185	0.073129	0.011278
BraA08g019790.3C	WD40.196	0	0	0	0	0
BraA08g022380.3C	WD40.197	0	22.2158	13.8149	32.4052	22.4106
BraA08g023020.3C	WD40.198	0	0.0088525	0	0.0150135	0
BraA08g024030.3C	WD40.199	68.5464	41.4869	33.1621	46.2067	35.6985
BraA08g028920.3C	WD40.200	29.5739	9.94821	25.5925	49.4758	68.9017
BraA08g029830.3C	WD40.201	2.78498	1.36792	1.21883	4.3889	7.10697
BraA08g034830.3C	WD40.202	0.489708	0.015423	0.12563	0.098762	0.199753
BraA08g035060.3C	WD40.203	10.9069	16.2987	4.99421	16.569	6.1517
BraA08g035500.3C	WD40.204	0	0.101986	0.593889	0.734128	1.54315
BraA09g000790.3C	WD40.205	23.4433	10.9037	15.1251	27.9276	26.5488
BraA09g001310.3C	WD40.206	50.8125	36.9309	26.4407	22.0791	19.0407
BraA09g002290.3C	WD40.207	0	0	0	0	2.21688
BraA09g003260.3C	WD40.208	0.011508	0	0.0760115	0.0869895	0.285187
BraA09g005970.3C	WD40.209	3.46442	4.62687	4.66281	4.7379	7.67881
BraA09g006460.3C	WD40.210	7.23601	2.56012	4.44269	2.75232	1.50535
BraA09g009060.3C	WD40.211	6.02778	6.08015	4.47337	6.03283	7.05386
BraA09g010700.3C	WD40.212	1.74749	1.86767	7.81337	11.6213	16.3188
BraA09g011890.3C	WD40.213	9.51548	6.41198	9.88086	25.3438	58.0076
BraA09g011900.3C	WD40.214	10.9768	5.27583	17.4725	34.3471	44.5775
BraA09g013970.3C	WD40.215	5.7809	6.94406	0.868413	1.17158	0.477036
BraA09g014470.3C	WD40.216	10.2314	10.6526	13.3219	18.8048	21.6114
BraA09g015080.3C	WD40.217	1.63236	3.65819	2.32829	2.8476	1.51004
BraA09g020100.3C	WD40.218	0	0	0.923535	0	0
BraA09g021480.3C	WD40.219	0.15044	0.226603	0.0999755	0.197203	0.478621
BraA09g023050.3C	WD40.220	0	0	0	0	0
BraA09g024840.3C	WD40.221	2.32265	1.17405	1.59927	3.80116	5.98687
BraA09g026630.3C	WD40.222	0.122906	1.09019	0.838986	1.04711	3.4415
BraA09g035670.3C	WD40.223	0.119494	0.157086	0.00374	0.0480875	0.0841955
BraA09g036840.3C	WD40.224	15.7589	6.79146	4.92943	8.4459	9.00948
BraA09g037400.3C	WD40.225	4.68431	2.4258	3.13179	2.50985	0.880086
BraA09g039230.3C	WD40.226	0.715477	0.835959	0.6909	0.594089	0.965964
BraA09g041620.3C	WD40.227	0	0	0	0	0
BraA09g043400.3C	WD40.228	20.0104	13.4502	10.864	15.3638	13.1678
BraA09g044350.3C	WD40.229	21.6051	15.2099	10.9891	12.8326	16.549
BraA09g047590.3C	WD40.230	0	0.009816	0.00971	0.018564	0
BraA09g050650.3C	WD40.231	0	0	0	0	0
BraA09g052630.3C	WD40.232	0	0	0	0	0
BraA09g052860.3C	WD40.233	8.46061	4.75214	5.97717	9.77409	10.2904
BraA09g055160.3C	WD40.234	0	0	0	0	0.009682
BraA09g055560.3C	WD40.235	0.011406	0.0203325	0.013595	0.00461	0.015221
BraA09g056560.3C	WD40.236	5.76064	2.9082	6.04097	14.4396	22.4472
BraA09g056580.3C	WD40.237	0	0	0	0	2.03914
BraA09g057410.3C	WD40.238	28.8872	10.6113	47.6635	92.0747	124.682
BraA09g058580.3C	WD40.239	3.93552	5.13386	0	0	5.69554
BraA09g058690.3C	WD40.240	0.704183	0.637711	0.274929	0.320344	0.278286
BraA09g061430.3C	WD40.241	0	0	0	0	0
BraA09g065060.3C	WD40.242	11.7917	9.04525	4.2526	6.36469	5.4753
BraA09g065370.3C	WD40.243	24.4229	14.6725	7.55304	11.8973	11.2577
BraA09g065390.3C	WD40.244	0	2.21724	0	0	0
BraA10g001690.3C	WD40.245	3.10205	5.52875	4.0102	4.69165	5.93591
BraA10g001760.3C	WD40.246	0	0	1.03744	1.54283	4.32123
BraA10g003040.3C	WD40.247	4.50708	3.46568	3.76116	5.66299	8.13779
BraA10g006430.3C	WD40.248	0	0	0	0.0015385	0.0118695
BraA10g008580.3C	WD40.249	11.7154	7.3246	5.11479	7.94238	6.45585
BraA10g010530.3C	WD40.250	0.0166285	0.407065	0.502224	0.187581	0.64232
BraA10g011120.3C	WD40.251	1.57015	1.06538	0.192013	0.623732	0.441045
BraA10g011840.3C	WD40.252	7.31357	0.784588	4.05826	9.73338	8.83709
BraA10g012370.3C	WD40.253	2.66316	2.33095	1.65004	2.87188	2.82661
BraA10g013990.3C	WD40.254	5.54841	6.07078	4.92601	4.941	5.33825
BraA10g014070.3C	WD40.255	5e-07	0	0	0.0081695	0
BraA10g016160.3C	WD40.256	4.94532	2.98085	2.95677	3.87288	6.25146
BraA10g023030.3C	WD40.257	3.7105	1.39555	2.00857	4.89929	9.45837
BraA10g023940.3C	WD40.258	0	0	2.94503	0	0
BraA10g024900.3C	WD40.259	6.67176	2.24802	7.24921	11.0645	17.8837
BraA10g026900.3C	WD40.260	2.29555	1.79604	2.12784	4.54494	7.13115
BraA10g027130.3C	WD40.261	13.2625	47.1348	7.55645	6.87252	7.62694
BraA10g029210.3C	WD40.262	0	0	0	0	0
BraA10g030880.3C	WD40.263	26.1675	16.3543	9.28425	14.1994	13.3135
BraAnng003660.3C	WD40.264	5.12372	5.63728	4.00502	4.88342	5.87722

## Sheet: S9
Table S9 Differentially expressed transcription factors in purple and green pok chois.
Gene ID	Gene Family	green_1	green_2	green_3	purple_1	purple_2	purple_3	logFC	type	pvalue	qvalue
BraA01g000340.3C	MYB.1	17.119	16.576	18.657	0.614	0	3.606	-3.63199	down	9.29e-27	2.69e-25
BraA01g003380.3C	MYB.6	4.456	2.472	3.022	0.74	0.974	1.255	-1.7437	down	3.21e-09	2.84e-08
BraA01g016310.3C	MYB.17	0.488	1.364	0.987	0.187	0.084	0.145	-2.76188	down	5.95e-12	6.83e-11
BraA01g040680.3C	MYB.41	28.235	33.714	29.72	13.775	11.904	11.568	-1.29924	down	1.28e-07	9.51e-07
BraA02g002140.3C	MYB.51	2.094	2.967	2.485	0.992	0.757	1.462	-1.23192	down	1.1e-05	6.16e-05
BraA02g002770.3C	MYB.52	25.648	25.049	26.144	10.628	10.897	8.758	-1.34328	down	6.73e-08	5.18e-07
BraA02g005660.3C	MYB.55	8	9.563	7.435	0.296	0.536	0.921	-3.83162	down	5.68e-29	1.84e-27
BraA02g005970.3C	MYB.56	10.085	9.843	10.194	2.642	1.293	3.554	-2.00754	down	4.2e-13	5.29e-12
BraA02g022420.3C	MYB.80	6.646	5.501	5.726	1.155	0.784	0.898	-2.65406	down	6.58e-19	1.24e-17
BraA02g043150.3C	MYB.108	12.318	12.966	14.854	3.783	3.878	5.595	-1.5981	down	7.89e-10	7.43e-09
BraA03g011150.3C	MYB.126	74.043	73.384	77.232	40.327	28.095	28.49	-1.21296	down	5.73e-07	3.91e-06
BraA03g032740.3C	MYB.150	8.363	5.486	6.043	2.962	3.614	2.537	-1.12593	down	9.23e-06	5.23e-05
BraA03g034470.3C	MYB.154	33.358	23.039	33.592	11.407	16.21	9.582	-1.27442	down	3.61e-07	2.54e-06
BraA03g047500.3C	MYB.174	58.857	53.423	58.049	20.543	22.031	21.477	-1.41099	down	1.18e-08	9.87e-08
BraA05g000480.3C	MYB.206	1.073	1.114	0.813	0.154	0.093	0.213	-2.69732	down	1.44e-11	1.6e-10
BraA05g019530.3C	MYB.223	17.704	14.109	14.884	5.831	6.675	7.784	-1.20244	down	1.37e-06	8.91e-06
BraA05g030840.3C	MYB.229	7.711	8.225	9.604	2.422	2.336	2.62	-1.79104	down	2.29e-11	2.5e-10
BraA06g004110.3C	MYB.253	46.266	54.355	53.394	12.553	9.002	17.012	-1.99755	down	1.9e-14	2.65e-13
BraA06g034790.3C	MYB.281	48.074	49.931	52.066	4.738	2.532	15.745	-2.70484	down	1.01e-22	2.34e-21
BraA07g002420.3C	MYB.300	98.385	89.141	79.124	7.808	4.712	9.813	-3.57752	down	1.79e-33	7.08e-32
BraA07g012750.3C	MYB.303	8.77	5.641	5.1	0.62	1.06	0.5	-3.16013	down	9.25e-24	2.26e-22
BraA07g030110.3C	MYB.317	35.02	33.014	31.343	15.645	15.934	13.181	-1.15065	down	2.06e-06	1.3e-05
BraA07g038340.3C	MYB.334	27.564	23.749	26.333	10.989	6.29	6.395	-1.71348	down	3.11e-11	3.33e-10
BraA08g012540.3C	MYB.346	3.92	3.373	4.367	1.744	2.077	1.332	-1.17761	down	2.53e-05	0.000133578
BraA08g021120.3C	MYB.355	86.881	78.539	70.41	2.7	0.889	11.708	-3.94616	down	2.45e-37	1.13e-35
BraA09g002360.3C	MYB.374	4.826	3.554	4.776	1.981	1.952	2.296	-1.07828	down	3.34e-05	0.000172838
BraA09g022710.3C	MYB.394	9.662	6.944	8.042	1.988	3.545	0.874	-1.94325	down	7.35e-13	9.1e-12
BraA09g056920.3C	MYB.410	21.857	20.098	19.444	9.203	7.938	8.491	-1.26017	down	3.94e-07	2.76e-06
BraA09g057180.3C	MYB.412	11.626	10.937	10.432	3.304	3.379	2.664	-1.81934	down	8.62e-12	9.74e-11
BraA10g004890.3C	MYB.419	21.179	20.231	21.751	6.986	4.849	5.634	-1.85406	down	2e-12	2.38e-11
BraA10g017610.3C	MYB.424	17.551	15.854	17.778	7.096	6.35	7.614	-1.28104	down	3.79e-07	2.66e-06
BraA10g023200.3C	MYB.431	6.789	7.394	6.457	3.579	2.146	2.959	-1.24872	down	9.61e-07	6.38e-06
BraA10g028540.3C	MYB.439	51.358	46.31	56.321	17.464	17.385	22.391	-1.42768	down	1.05e-08	8.83e-08
BraA01g001590.3C	MYB.3	18.316	16.505	18.226	41.425	43.825	30.079	1.12037	up	0.000301666	0.00129708
BraA01g008910.3C	MYB.10	7.518	9.083	8.611	20.341	18.585	16.718	1.14202	up	0.000231315	0.00101822
BraA01g025150.3C	MYB.24	4.489	2.868	3.63	8.446	8.454	6.123	1.06707	up	0.00114786	0.00433013
BraA01g039710.3C	MYB.36	13.308	14.483	13.993	71.648	44.099	68.564	2.14104	up	4.2e-13	5.29e-12
BraA02g020200.3C	MYB.76	0	0	0	7.773	3.241	11.666	12.8844	up	2.61e-45	1.68e-43
BraA02g022090.3C	MYB.78	9.434	7.517	7.876	31.555	39.686	22.884	1.92254	up	1.59e-10	1.6e-09
BraA02g023780.3C	MYB.82	0	0	0.05	3.336	1.03	3.263	7.16993	up	1.62e-39	8.26e-38
BraA02g035330.3C	MYB.92	1.107	1.622	1.382	7.691	9.396	5.884	2.48139	up	4.4e-14	5.99e-13
BraA02g036130.3C	MYB.94	0.85	1.202	0.736	3.435	2.354	2.262	1.52892	up	6.61e-06	3.85e-05
BraA02g038530.3C	MYB.97	0.52	0.732	0.695	2.42	0.762	4.654	2.0072	up	8.34e-10	7.85e-09
BraA02g040790.3C	MYB.102	0.43	0.599	0.505	1.083	1.687	1.04	1.31081	up	7.87e-05	0.000378736
BraA03g000990.3C	MYB.111	9.214	11.848	10.005	22.775	18.766	23.968	1.07624	up	0.000559786	0.00226496
BraA03g005420.3C	MYB.119	4.07	3.751	3.58	10.728	11.164	10.126	1.48948	up	1.07e-06	7.08e-06
BraA03g019890.3C	MYB.140	0.46	0.881	0.348	1.713	1.73	2.392	1.78674	up	2.83e-06	1.75e-05
BraA03g025320.3C	MYB.146	0.825	1.58	1.667	2.973	3.303	2.195	1.05624	up	0.00211237	0.0074628
BraA04g002050.3C	MYB.188	1.929	1.617	1.828	4.737	4.413	3.728	1.26037	up	8.6e-05	0.000409864
BraA04g013600.3C	MYB.194	4.032	5.405	4.801	10.358	11.227	8.592	1.08354	up	0.000553403	0.00224104
BraA04g032060.3C	MYB.204	0.394	0	0	0.903	0.204	3.745	3.61226	up	3.81e-07	2.67e-06
BraA05g001380.3C	MYB.210	0	0.754	0	0.677	1.635	2.34	2.62042	up	6.86e-05	0.000335014
BraA05g019660.3C	MYB.224	1.361	1.405	0.794	3.423	2.718	3.798	1.48044	up	1.46e-05	8.03e-05
BraA05g037980.3C	MYB.241	5.727	6.95	6.702	25.958	28.931	23.583	2.01752	up	1.12e-11	1.25e-10
BraA05g040860.3C	MYB.246	0	0.051	0.163	0.554	0.223	1.021	3.05303	up	2.12e-07	1.52e-06
BraA06g000200.3C	MYB.250	1.501	1.708	1.778	4.788	3.799	5.579	1.50563	up	3.32e-06	2.03e-05
BraA06g003880.3C	MYB.252	2.486	1.841	2.142	9.333	6.044	8.871	1.90576	up	1.51e-09	1.39e-08
BraA06g013280.3C	MYB.261	6.355	5.322	5.643	13.07	13.081	10.76	1.09148	up	0.0006279	0.00251401
BraA06g013980.3C	MYB.262	5.979	6.611	8.213	39.217	29.348	29.844	2.24183	up	6.29e-14	8.47e-13
BraA06g037000.3C	MYB.285	1.849	1.975	1.763	9.758	14.322	6.599	2.45647	up	7.46e-15	1.08e-13
BraA06g039600.3C	MYB.291	8.942	9.484	8.633	41.687	24.089	46.951	2.05853	up	2.77e-12	3.27e-11
BraA06g042450.3C	MYB.294	0.183	0.234	0.37	2.027	1.772	3.768	3.26037	up	9.32e-16	1.44e-14
BraA06g042530.3C	MYB.295	12.668	11.429	11.162	39.472	43.913	37.467	1.77709	up	2.62e-09	2.33e-08
BraA07g012860.3C	MYB.304	9.144	9.785	8.858	21.794	24.479	49.365	1.78306	up	1.67e-09	1.53e-08
BraA07g014550.3C	MYB.305	8.881	8.203	9.173	21.262	18.313	17.53	1.12083	up	0.000356845	0.00151557
BraA07g028160.3C	MYB.314	2.07	1.791	1.531	10.717	5.14	10.812	2.30563	up	1.91e-13	2.48e-12
BraA07g035710.3C	MYB.329	17.293	18.82	19.369	117.828	73.732	131.166	2.54015	up	8.29e-18	1.46e-16
BraA08g016900.3C	MYB.353	1.061	0.785	0.903	5.272	4.58	4.382	2.37109	up	1.6e-14	2.25e-13
BraA08g021460.3C	MYB.356	1.343	0.751	1.103	2.695	2.382	1.996	1.14486	up	0.00165589	0.00599233
BraA08g022940.3C	MYB.358	10.971	8.896	10.054	32.223	15.713	55.064	1.78331	up	1.53e-09	1.4e-08
BraA08g028610.3C	MYB.363	0.634	0.365	0.385	3.782	1.844	2.112	2.48055	up	5.71e-11	5.97e-10
BraA08g029220.3C	MYB.367	14.401	10.142	12.19	27.599	28.65	24.352	1.13366	up	0.000261165	0.00113494
BraA09g012320.3C	MYB.389	0.156	0.099	0.472	1.607	2.424	2.221	3.09904	up	7.54e-15	1.09e-13
BraA09g046500.3C	MYB.404	2.623	2.425	2.442	6.335	6.356	3.886	1.14583	up	0.000490377	0.00200652
BraA01g001340.3C	LBD.1	4.635	6.233	5.101	29.843	28.648	27.031	2.4208	up	1.82e-15	2.74e-14
BraA01g044040.3C	LBD.5	0.194	0.433	0.196	0.815	1.208	0.538	1.63418	up	0.000638247	0.00254962
BraA02g016770.3C	LBD.6	1.518	1.455	1.534	0.677	1.051	0.502	-1.01414	down	0.00184905	0.00661879
BraA02g037830.3C	LBD.10	0.515	1.85	2.147	7.383	8.689	5.971	2.28772	up	1.12e-10	1.14e-09
BraA03g044950.3C	LBD.19	2.547	3.457	4.076	8.764	6.318	16.239	1.63534	up	1.58e-07	1.17e-06
BraA04g020370.3C	LBD.25	1.543	1.056	1.003	3.371	2.747	4.632	1.57667	up	7.13e-06	4.12e-05
BraA05g035730.3C	LBD.42	8.807	8.25	7.802	2.951	2.055	4.943	-1.32088	down	1.1e-06	7.27e-06
BraA06g012510.3C	LBD.44	0.104	0.3	0	1.197	0.976	0.621	2.78078	up	1.22e-05	6.81e-05
BraA06g037430.3C	LBD.47	8.367	7.771	7.221	16.98	19.383	17.3	1.19984	up	0.000200507	0.000894541
BraA09g008960.3C	LBD.59	30.049	33.641	25.52	59.66	39.758	121.744	1.3098	up	1.05e-05	5.91e-05
BraA09g041230.3C	LBD.61	6.333	9.47	6.542	12.613	9.901	32.199	1.29182	up	2.3e-05	0.000122645
BraA03g015770.3C	bHLH.48	1.781	1.321	1.829	0.132	0.298	0.205	-2.95113	down	3.42e-14	4.69e-13
BraA03g025630.3C	bHLH.55	25.787	30.36	27.009	10.043	5.716	9.846	-1.69928	down	3.2e-11	3.41e-10
BraA03g059850.3C	bHLH.71	11.691	13.004	11.713	6.307	5.276	4.801	-1.15182	down	4.2e-06	2.53e-05
BraA04g000910.3C	bHLH.73	3.546	3.646	4.204	0	0	0	-11.8917	down	4.32e-56	4.1e-54
BraA04g030510.3C	bHLH.94	14.729	13.689	15.676	6.631	7.1	7.801	-1.034	down	2.19e-05	0.000116992
BraA05g001050.3C	bHLH.98	1.866	2.734	1.581	1.322	1.026	0.587	-1.07371	down	0.000119616	0.000557762
BraA05g003430.3C	bHLH.104	30.781	30.085	29.255	12.09	10.366	19.434	-1.1052	down	5.65e-06	3.33e-05
BraA06g014030.3C	bHLH.123	17.119	15.597	16.42	2.306	2.761	2.237	-2.74952	down	4.51e-22	1.01e-20
BraA06g029890.3C	bHLH.126	34.614	38.114	43.381	16.84	7.501	20.083	-1.38601	down	2.99e-08	2.4e-07
BraA06g041620.3C	bHLH.129	4.595	3.438	4.008	1.227	0.85	3.069	-1.22595	down	1e-05	5.63e-05
BraA07g023060.3C	bHLH.148	3.233	2.743	2.411	0.79	0.991	1.135	-1.5232	down	1.56e-07	1.15e-06
BraA07g029200.3C	bHLH.151	1.264	0.707	1.518	0.302	0.109	0.125	-2.6957	down	3.54e-11	3.77e-10
BraA07g037840.3C	bHLH.158	3.136	5.51	5.053	0.75	0.679	1.01	-2.48825	down	1.94e-15	2.93e-14
BraA09g001050.3C	bHLH.174	36.104	32.074	38.687	7.364	4.673	15.663	-1.94772	down	1.43e-13	1.88e-12
BraA09g022350.3C	bHLH.187	2.089	2.261	2.657	0	0	0	-11.1902	down	2.87e-44	1.78e-42
BraA09g062030.3C	bHLH.206	5.09	3.251	4.131	0.885	0.908	1.04	-2.13711	down	5.29e-13	6.61e-12
BraA10g027340.3C	bHLH.216	49.918	42.632	45.111	2.224	2.474	2.768	-4.20409	down	5.59e-44	3.42e-42
BraA02g027170.3C	bHLH.36	0.067	0.257	0.204	4.082	1.813	1.677	3.83446	up	2.61e-18	4.73e-17
BraA02g042680.3C	bHLH.39	3.133	4.825	3.732	9.755	8.715	10.292	1.29867	up	2.85e-05	0.000149209
BraA03g003320.3C	bHLH.43	10.238	8.267	7.787	25.491	27.714	24.075	1.55536	up	2.16e-07	1.55e-06
BraA03g039740.3C	bHLH.60	1.686	1.262	1.038	7.009	4.157	4.386	1.96328	up	1.95e-09	1.76e-08
BraA03g046880.3C	bHLH.65	6.031	6.174	5.907	17.876	19.179	17.778	1.59794	up	1.13e-07	8.43e-07
BraA04g003050.3C	bHLH.74	4.699	4.641	5.308	13.862	11.155	13.575	1.39741	up	5.53e-06	3.26e-05
BraA05g000890.3C	bHLH.97	3.373	4.255	2.589	195.988	174.772	156.551	5.6892	up	2.7e-65	3.65e-63
BraA05g013450.3C	bHLH.107	0.308	0.222	0.351	1.15	1.361	0.871	1.93704	up	8.43e-07	5.62e-06
BraA05g025700.3C	bHLH.113	0.411	0.64	0.468	2.713	1.869	2.018	2.11715	up	1e-08	8.44e-08
BraA05g038330.3C	bHLH.114	0.769	0.627	0.7	1.898	1.199	2.013	1.28447	up	0.000310092	0.00133056
BraA06g002790.3C	bHLH.116	1.702	2.447	2.366	10.361	6.974	5.794	1.82739	up	5.63e-09	4.87e-08
BraA06g041760.3C	bHLH.132	0.996	1.432	1.888	5.57	4.655	5.405	1.85583	up	1.72e-08	1.42e-07
BraA07g016830.3C	bHLH.143	0	0	0	1.461	0.744	1.989	10.4502	up	6.08e-19	1.15e-17
BraA07g024970.3C	bHLH.149	0.389	0.533	0.59	2.487	3.002	1.521	2.21071	up	2.39e-09	2.14e-08
BraA09g000810.3C	bHLH.173	0.342	0.573	0.194	1.322	0.665	0.914	1.38488	up	0.000726242	0.00286883
BraA09g028560.3C	bHLH.189	1.705	1.881	1.854	21.853	12.499	28.515	3.5299	up	5.17e-30	1.76e-28
BraA09g060720.3C	bHLH.204	0.06	0.086	0.045	1.403	0.681	0.993	3.9888	up	5.52e-18	9.82e-17
BraA02g004930.3C	WD40.32	13.549	17.753	15.747	6.825	7.555	7.72	-1.09001	down	5.89e-06	3.46e-05
BraA03g003530.3C	WD40.52	1.474	2.198	1.925	0.775	0.702	0.877	-1.24848	down	2.39e-06	1.49e-05
BraA03g003710.3C	WD40.53	10.587	13.22	10.47	0.444	0.417	0.324	-4.85076	down	2.79e-53	2.42e-51
BraA03g005940.3C	WD40.55	8.648	10.914	9.328	0.524	0.256	0.669	-4.31461	down	9.18e-41	4.96e-39
BraA03g014430.3C	WD40.60	0.77	0.711	1.082	0.262	0.178	0.238	-1.91379	down	1.76e-08	1.44e-07
BraA03g015060.3C	WD40.61	13.348	13.6	13.092	0.512	0.412	0.531	-4.77949	down	4.85e-46	3.19e-44
BraA03g057800.3C	WD40.91	14.638	17.558	16.988	0.259	0.078	0.417	-6.02184	down	9.24e-67	1.32e-64
BraA04g012850.3C	WD40.97	8.48	8.66	7.304	1.37	0.951	1.279	-2.76239	down	1.01e-21	2.23e-20
BraA08g003290.3C	WD40.182	7.653	7.624	8.093	2.137	1.935	1.677	-2.02271	down	2.3e-13	2.96e-12
BraA08g003690.3C	WD40.183	1.25	1.437	1.263	0.382	0.433	0.347	-1.76262	down	6.93e-08	5.32e-07
BraA08g003790.3C	WD40.184	4.792	4.522	3.938	1.343	1.709	1.784	-1.45376	down	4.1e-08	3.24e-07
BraA09g015080.3C	WD40.217	4.721	4.087	4.241	0.592	0.371	0.33	-3.33213	down	1.56e-28	4.97e-27
BraA09g039230.3C	WD40.226	10.841	12.234	12.947	3.841	3.912	3.037	-1.7389	down	2.59e-11	2.8e-10
BraA09g055560.3C	WD40.235	0.902	1.163	0.87	0.357	0.647	0.195	-1.2894	down	2.41e-06	1.5e-05
BraA09g058580.3C	WD40.239	24.956	28.742	30.572	15.099	14.492	11.566	-1.03383	down	1.17e-05	6.52e-05
BraA01g012230.3C	WD40.12	2.288	2.396	3.02	6.708	7.701	5.847	1.39432	up	1.05e-05	5.9e-05
BraA01g033990.3C	WD40.22	1.183	1.205	1.289	3.054	2.227	2.199	1.02391	up	0.0031736	0.0106243
BraA02g006660.3C	WD40.36	2.69	2.465	2.114	5.067	5.219	5.371	1.10666	up	0.000454396	0.00187309
BraA03g014050.3C	WD40.59	2.455	2.477	2.899	5.832	5.234	5.116	1.04684	up	0.00098148	0.00375259
BraA03g026120.3C	WD40.69	0	0	0	6.084	6.897	4.308	12.4929	up	4.21e-55	3.89e-53
BraA04g023540.3C	WD40.101	0.032	0.123	0.049	1.477	1.437	2.067	4.5896	up	1.01e-24	2.59e-23
BraA05g003820.3C	WD40.109	11.523	9.543	11.481	24.453	28.207	19.971	1.15799	up	0.000181911	0.000817263
BraA05g028350.3C	WD40.126	0.448	0.465	0.509	1.284	1.937	0.843	1.513	up	4.46e-05	0.000224652
BraA05g036210.3C	WD40.134	2.803	2.637	2.867	6.701	6.154	6.667	1.2324	up	6.13e-05	0.000301824
BraA06g017880.3C	WD40.148	0.301	0.495	0.261	2.072	2.189	2.098	2.58542	up	3.59e-12	4.2e-11
BraA06g025270.3C	WD40.152	6.299	6.706	5.959	11.486	15.486	12.678	1.06394	up	0.00084763	0.00328299
BraA06g028180.3C	WD40.156	2.47	2.973	2.526	7.117	7.577	6.833	1.43333	up	7.69e-06	4.41e-05
BraA07g036280.3C	WD40.176	18.251	16.264	16.932	67.943	80.311	63.778	2.04306	up	4.9e-12	5.66e-11
BraA07g042810.3C	WD40.179	0.279	0.149	0.282	0.747	1.385	0.738	2.01058	up	2.53e-07	1.81e-06
BraA08g018430.3C	WD40.193	8.44	6.333	6.52	14.066	20.508	10.891	1.09427	up	0.000718126	0.00284013
BraA08g018470.3C	WD40.195	0.471	0.753	1.191	1.982	4.241	0.934	1.56615	up	0.00063266	0.00252973
BraA08g034830.3C	WD40.202	0.402	0.358	0.566	2.669	3.878	2.255	2.72798	up	5.84e-16	9.11e-15
BraA09g010700.3C	WD40.212	4.576	5.644	3.791	10.5	13.554	9.123	1.24345	up	7.74e-05	0.000373002
BraA09g024840.3C	WD40.221	1.441	1.55	1.333	4.234	5.184	3.805	1.61194	up	4.77e-07	3.31e-06
BraA09g043400.3C	WD40.228	13.528	11.724	12.409	31.564	31.741	27.464	1.26906	up	3.12e-05	0.000162596
BraA10g011120.3C	WD40.251	0	0	0	3.602	3.682	2.289	11.6402	up	4.92e-26	1.37e-24
BraA10g016160.3C	WD40.256	1.082	1.114	0.851	8.922	8.91	6.39	2.98962	up	1.49e-20	3.11e-19
BraA10g023940.3C	WD40.258	7.303	6.042	6.353	13.412	15.044	12.863	1.06864	up	0.000686615	0.0027278
BraA10g024900.3C	WD40.259	6.216	5.427	5.626	11.648	14.196	10.375	1.06843	up	0.000699363	0.00277382
BraA10g027130.3C	WD40.261	24.398	25.118	25.167	95.927	118.281	85.549	2.0049	up	1.01e-11	1.14e-10

## Sheet: S10
Table S10. Primer sequences of qRT-PCR
Primer	Sequence(5'to3')
Actin-F	AGCGTGAGGAAGAGCATAAC
Actin-R	GTTGCTATCCAGGCTGTTCT
BraA01g013470-F	CATCAACGACGTGTTCCAAG
BraA01g013470-R	ATTTCTCACGGATGGTTTCG
BraA04g026260-F	ACCCTTTGATCGATGTCTCG
BraA04g026260-R	AGCGAACATGAGCTTCCCTA
BraA05g018190-F	AGAGATTTGCATCCGTGGTC
BraA05g018190-R	AAGCCAGCCGTCTTTGTCTA
BraA05g025850-F	CACTAGGGTTCGCGAAAGAG
BraA05g025850-R	TCTCTCCGGGACTGTTCCTA
BraA07g031570-F	CTCCTCTGTTTCCGACAAGC
BraA07g031570-R	CCTTTTCGAATCCCCATTTT
BraA08g009740-F	CCTCTTCCGACGATGGTAAA
BraA08g009740-R	TCCATGTGTTTCTCCCACAA
BraA09g019440-F	CCCCGAGAACGAAGTGATAA
BraA09g019440-R	ATTAACCGTTCCAGCAGACG
BraA09g044270-F	AAGCGATTCACGGTGGTAAC
BraA09g044270-R	AGCGAACATGAGCTTCCCTA
BraA09g046060-F	CTCTCTCCCCTGAAGGCTCT
BraA09g046060-R	AACTGCCTCTGCCAACAACT
BraA10g024990-F	TGCGACAAGTCGACGATAAG
BraA10g024990-R	TTAGGGACTTCGACCACCAC
BraA10g030360-F	ATAACCGTCTCCCTCCAGGT
BraA10g030360-R	GTTACCATGGCGGCTAGTGT
BraA10g030950-F	TAGGACGACGGTGGATAAGG
BraA10g030950-R	CCTTGAAAGCAAAAGGCTTG
